# Supplementary material for: A reversible light- and genotype-dependent acquired thermotolerance response protects the potato plant from damage due to excessive temperature
Source: Planta. 2018 Mar 8;247(6):1377–92. doi: 10.1007/s00425-018-2874-1 (PMC5945765; doi:10.1007/s00425-018-2874-1)
Supplement: Supplementary file 3 — Supplementary material 3 (XLSX 90 kb) [file 425_2018_2874_MOESM3_ESM.xlsx]

## Sheet: Sheet1
Online Resource 3 Transcripts Associated with K-means Clusters During Acclimation of Potato Leaves to Elevated Temperature
Cluster 1
Bin Code	Bin Name	Probe ID	Description	FC 2 vs 0 (log 2)	FC 6 vs 0 (log 2)	FC 12 vs 0 (log 2)
3.4.3	minor CHO metabolism.myo-inositol.InsP Synthases	pgsc0003dmp400048544	highly similar to ( 933) AT5G10170 | Symbols: ATMIPS3, MIPS3 | MIPS3 (MYO-INOSITOL-1-PHOSTPATE SYNTHASE 3); binding / catalytic/ inositol-3-phosphate synthase | chr5:3187538-3190161 REVERSEhighly similar to ( 988) INO1_TOBAC Inositol-3-phosphate synthase (EC 5.5.1.4) (Myo-inositol-1-phosphate synthase) (MI-1-P synthase) (IPS) - Nicotiana tabacum (Common tobacco)highly similar to ( 913) loc_os03g0…	-2.30493	-2.14741	-0.291229
4.2.4	glycolysis.plastid branch.phosphofructokinase (PFK)	pgsc0003dmp400030437	highly similar to ( 760) AT4G26270 | Symbols: PFK3 | PFK3 (PHOSPHOFRUCTOKINASE 3); 6-phosphofructokinase | chr4:13301094-13304030 REVERSEhighly similar to ( 754) loc_os06g05860 12006.m05312 protein 6-phosphofructokinase, putative, expressedPRK06830 PfkA PRK03202 PFK PFK Bacterial_PFK PRK07085 PRK06555 Pyrophosphate_PFK Eukaryotic_PFK PGSC0003DMT400044886	-2.40272	-2.59619	-1.00412
7.2.4	OPP.non-reductive PP.ribose 5-phosphate isomerase	pgsc0003dmp400010582	moderately similar to ( 353) AT2G01290 | Symbols: | ribose-5-phosphate isomerase | chr2:149192-149989 REVERSEmoderately similar to ( 293) loc_os07g08030 12007.m05261 protein ribose-5-phosphate isomerase, putative, expressedRPI_A PRK00702 RpiA Rib_5-P_isom_A PGSC0003DMT400015282	-1.84771	-1.26485	-0.564914
10.6.3	cell wall.degradation.pectate lyases and polygalacturonases	pgsc0003dmp400023907	moderately similar to ( 205) AT1G10640 | Symbols: | polygalacturonase | chr1:3515478-3517807 REVERSEweakly similar to ( 186) loc_os01g44970 12001.m10703 protein polygalacturonase precursor, putative, expressedGlyco_hydro_28 PGSC0003DMT400035163	-2.04461	-0.835121	-1.84064
10.7	cell wall.modification	pgsc0003dmp400032466	weakly similar to ( 136) AT3G45970 | Symbols: ATEXLA1, EXPL1, ATEXPL1, ATHEXP BETA 2.1 | ATEXLA1 (ARABIDOPSIS THALIANA EXPANSIN-LIKE A1) | chr3:16896238-16897189 FORWARDweakly similar to ( 125) EXLA1_ORYSA Expansin-like A1 precursor (OsEXLA1) (OsEXPL1) (OsaEXPb2.1) - Oryza sativa (Rice)weakly similar to ( 125) loc_os03g04020 12003.m101177 protein expansin-like 3 precursor, putative, expressed PGS…	-2.46935	-2.123	-0.0230961
10.7	cell wall.modification	pgsc0003dmp400013722	moderately similar to ( 208) AT4G30270 | Symbols: MERI5B, MERI-5, SEN4 | MERI5B (meristem-5); hydrolase, acting on glycosyl bonds / xyloglucan:xyloglucosyl transferase | chr4:14819445-14820448 REVERSEmoderately similar to ( 204) BRU1_SOYBN Brassinosteroid-regulated protein BRU1 precursor - Glycine max (Soybean)moderately similar to ( 219) loc_os06g48180 12006.m32167 protein xyloglucan endotransgl…	-3.26278	-3.37043	-2.81957
11.1.8	lipid metabolism.FA synthesis and FA elongation.acyl coa ligase	pgsc0003dmp400025273	highly similar to ( 789) AT3G48990 | Symbols: | AMP-dependent synthetase and ligase family protein | chr3:18159031-18161294 REVERSEweakly similar to ( 172) 4CL1_TOBAC 4-coumarate--CoA ligase 1 (EC 6.2.1.12) (4CL 1) (4-coumaroyl-CoA synthase 1) - Nicotiana tabacum (Common tobacco)highly similar to ( 622) loc_os04g58710 12004.m35525 protein peroxisomal-coenzyme A synthetase, putative, expressedCaiC…	-2.43893	-1.85207	-0.966676
13.1.2.2	amino acid metabolism.synthesis.glutamate family.proline	pgsc0003dmp400046504	moderately similar to ( 259) AT2G39800 | Symbols: P5CS1, ATP5CS | P5CS1 (DELTA1-PYRROLINE-5-CARBOXYLATE SYNTHASE 1); delta1-pyrroline-5-carboxylate synthetase | chr2:16598516-16602939 REVERSEmoderately similar to ( 298) P5CS_ACTCH Delta 1-pyrroline-5-carboxylate synthetase (P5CS) [Includes: Glutamate 5-kinase (EC 2.7.2.11) (Gamma-glutamyl kinase) (GK); Gamma-glutamyl phosphate reductase (GPR) (EC…	-3.67711	-2.47466	-1.28305
13.2.7	amino acid metabolism.degradation.histidine	pgsc0003dmp400013505	moderately similar to ( 435) AT1G43710 | Symbols: emb1075 | emb1075 (embryo defective 1075); carboxy-lyase/ catalytic/ pyridoxal phosphate binding | chr1:16486534-16488298 REVERSEmoderately similar to ( 419) loc_os02g33710 12002.m08462 protein histidine decarboxylase, putative, expressedPRK02769 GadB Pyridoxal_deC PGSC0003DMT400019747	-2.68765	-1.15659	-1.76826
13.2.7	amino acid metabolism.degradation.histidine	pgsc0003dmp400034743	weakly similar to ( 141) AT1G43710 | Symbols: emb1075 | emb1075 (embryo defective 1075); carboxy-lyase/ catalytic/ pyridoxal phosphate binding | chr1:16486534-16488298 REVERSEweakly similar to ( 138) loc_os02g33710 12002.m08462 protein histidine decarboxylase, putative, expressed PGSC0003DMT400051586	-2.6095	-1.09495	-1.70911
13.2.7	amino acid metabolism.degradation.histidine	pgsc0003dmp400024528	moderately similar to ( 293) AT1G43710 | Symbols: emb1075 | emb1075 (embryo defective 1075); carboxy-lyase/ catalytic/ pyridoxal phosphate binding | chr1:16486534-16488298 REVERSEmoderately similar to ( 279) loc_os02g33710 12002.m08462 protein histidine decarboxylase, putative, expressedPRK02769 GadB PGSC0003DMT400036114	-2.61221	-1.14413	-1.68034
13.2.7	amino acid metabolism.degradation.histidine	pgsc0003dmp400050606	highly similar to ( 555) AT1G43710 | Symbols: emb1075 | emb1075 (embryo defective 1075); carboxy-lyase/ catalytic/ pyridoxal phosphate binding | chr1:16486534-16488298 REVERSEhighly similar to ( 548) loc_os02g33710 12002.m08462 protein histidine decarboxylase, putative, expressedPRK02769 GadB Pyridoxal_deC PGSC0003DMT400074709	-2.58603	-2.45585	-1.10649
13.99	amino acid metabolism.misc	pgsc0003dmp400022138	highly similar to ( 548) AT1G12420 | Symbols: ACR8 | ACR8; amino acid binding | chr1:4226673-4228917 REVERSEmoderately similar to ( 457) loc_os03g29980 12003.m34884 protein ACR4, putative, expressedACT_ACR_3 ACT_ACR_1 ACT_ACR_4 ACT_ACR_2 ACT_ACR-UUR-like_2 PGSC0003DMT400032576	-2.24163	-2.0646	-1.98013
16.2.1.1	secondary metabolism.phenylpropanoids.lignin biosynthesis.PAL	pgsc0003dmp400037388	nearly identical (1187) AT2G37040 | Symbols: pal1, ATPAL1 | pal1 (Phe ammonia lyase 1); phenylalanine ammonia-lyase | chr2:15557602-15560237 REVERSEnearly identical (1361) PAL1_SOLTU Phenylalanine ammonia-lyase 1 (EC 4.3.1.5) - Solanum tuberosum (Potato)nearly identical (1092) loc_os04g43800 12004.m09339 protein phenylalanine ammonia-lyase, putative, expressedPAL PAL-HAL HutH PRK09367 PGSC0003DMT…	-1.91957	-2.16853	-0.931968
16.8.3	secondary metabolism.flavonoids.dihydroflavonols	pgsc0003dmp400034431	highly similar to ( 505) AT1G15950 | Symbols: CCR1, IRX4, ATCCR1 | CCR1 (CINNAMOYL COA REDUCTASE 1); cinnamoyl-CoA reductase | chr1:5478855-5481949 FORWARDmoderately similar to ( 240) DFRA_DIACA Dihydroflavonol-4-reductase (EC 1.1.1.219) (DFR) (Dihydrokaempferol 4-reductase) - Dianthus caryophyllus (Carnation) (Clove pink)highly similar to ( 501) loc_os08g34280 12008.m07417 protein dihydroflavono…	-1.65282	-2.23332	-1.39209
17.2.3	hormone metabolism.auxin.induced-regulated-responsive-activated	pgsc0003dmp400048994	PGSC0003DMT400072452	-3.87756	-2.09516	-1.14087
17.2.3	hormone metabolism.auxin.induced-regulated-responsive-activated	pgsc0003dmp400068548	PGSC0003DMT400096873	-3.07337	-3.16724	-1.83426
17.2.3	hormone metabolism.auxin.induced-regulated-responsive-activated	pgsc0003dmp400046418	very weakly similar to (99.4) AT4G38840 | Symbols: | auxin-responsive protein, putative | chr4:18125174-18125473 REVERSEvery weakly similar to (99.0) AX15A_SOYBN Auxin-induced protein 15A - Glycine max (Soybean)Auxin_inducible PGSC0003DMT400068698	-2.54411	-1.32138	-2.61743
17.3.1.1.1	hormone metabolism.brassinosteroid.synthesis-degradation.BRs.DET2	pgsc0003dmp400001871	moderately similar to ( 279) AT5G16010 | Symbols: | 3-oxo-5-alpha-steroid 4-dehydrogenase family protein / steroid 5-alpha-reductase family protein | chr5:5227982-5229012 FORWARDmoderately similar to ( 220) loc_os07g06800 12007.m05140 protein 3-oxo-5-alpha-steroid 4-dehydrogenase 2, putative, expressedSteroid_dh PGSC0003DMT400002567	-2.44233	-2.34556	-2.29524
17.5.1	hormone metabolism.ethylene.synthesis-degradation	pgsc0003dmp400056030	weakly similar to ( 153) AT4G10490 | Symbols: | oxidoreductase, 2OG-Fe(II) oxygenase family protein | chr4:6483900-6485179 FORWARDweakly similar to ( 114) LDOX_MALDO Leucoanthocyanidin dioxygenase (EC 1.14.11.19) (LDOX) (Leucocyanidin oxygenase) (Leucoanthocyanidin hydroxylase) (Anthocyanidin synthase) - Malus domestica (Apple) (Malus sylvestris)weakly similar to ( 140) loc_os04g49210 12004.m0985…	-2.59693	-1.49204	-0.456631
17.5.1.2	hormone metabolism.ethylene.synthesis-degradation.1-aminocyclopropane-1-carboxylate oxidase	pgsc0003dmp400029231	weakly similar to ( 166) AT1G05010 | Symbols: EFE, ACO4, EAT1 | EFE (ETHYLENE-FORMING ENZYME); 1-aminocyclopropane-1-carboxylate oxidase | chr1:1431419-1432695 REVERSEweakly similar to ( 173) ACCO3_PETHY 1-aminocyclopropane-1-carboxylate oxidase 3 (EC 1.14.17.4) (ACC oxidase 3) (Ethylene-forming enzyme) (EFE) - Petunia hybrida (Petunia)weakly similar to ( 160) loc_os02g53180 12002.m33892 protein …	-3.34242	-3.29412	-1.98888
17.5.2	hormone metabolism.ethylene.signal transduction	pgsc0003dmp400062150	weakly similar to ( 146) AT5G51190 | Symbols: | AP2 domain-containing transcription factor, putative | chr5:20800708-20801373 REVERSEmoderately similar to ( 243) ERF5_TOBAC Ethylene-responsive transcription factor 5 (Ethylene-responsive element-binding factor 5 homolog) (EREBP-4) (NtERF4) - Nicotiana tabacum (Common tobacco)very weakly similar to ( 100) loc_os10g41330 12010.m06897 protein ethylen…	-4.46243	-3.43972	-2.33792
17.5.2	hormone metabolism.ethylene.signal transduction	pgsc0003dmp400046571	very weakly similar to (93.2) AT5G44210 | Symbols: ERF9, ATERF9, ATERF-9 | ERF9 (ERF DOMAIN PROTEIN 9); DNA binding / transcription factor/ transcription repressor | chr5:17806742-17807344 FORWARDweakly similar to ( 192) ERF4_NICSY Ethylene-responsive transcription factor 4 (Ethylene-responsive element-binding factor 4 homolog) (EREBP-3) (NsERF3) - Nicotiana sylvestris (Wood tobacco)AP2 AP2 PGSC0…	-2.5348	-1.70165	-0.547081
17.5.2	hormone metabolism.ethylene.signal transduction	pgsc0003dmp400019035	weakly similar to ( 128) AT5G51190 | Symbols: | AP2 domain-containing transcription factor, putative | chr5:20800708-20801373 REVERSEmoderately similar to ( 245) ERF5_TOBAC Ethylene-responsive transcription factor 5 (Ethylene-responsive element-binding factor 5 homolog) (EREBP-4) (NtERF4) - Nicotiana tabacum (Common tobacco)very weakly similar to (97.8) loc_os10g41330 12010.m06897 protein ethylen…	-4.39719	-4.1936	-3.09063
17.5.2	hormone metabolism.ethylene.signal transduction	pgsc0003dmp400019030	weakly similar to ( 179) AT4G17500 | Symbols: ATERF-1 | ATERF-1 (ETHYLENE RESPONSIVE ELEMENT BINDING FACTOR 1); DNA binding / transcription activator/ transcription factor | chr4:9759405-9760211 FORWARDmoderately similar to ( 294) ERF2_NICSY Ethylene-responsive transcription factor 2 (Ethylene-responsive element-binding factor 2) (EREBP-2) (NsERF2) - Nicotiana sylvestris (Wood tobacco)weakly simi…	-2.13356	-1.70654	-1.20565
17.5.2	hormone metabolism.ethylene.signal transduction	pgsc0003dmp400024296	weakly similar to ( 105) AT5G44210 | Symbols: ERF9, ATERF9, ATERF-9 | ERF9 (ERF DOMAIN PROTEIN 9); DNA binding / transcription factor/ transcription repressor | chr5:17806742-17807344 FORWARDweakly similar to ( 128) ERF4_TOBAC Ethylene-responsive transcription factor 4 (Ethylene-responsive element-binding factor 4 homolog) (EREBP-3) (NtERF3) - Nicotiana tabacum (Common tobacco)very weakly similar…	-5.06642	-3.44897	-1.6226
17.5.2	hormone metabolism.ethylene.signal transduction	pgsc0003dmp400028007	weakly similar to ( 110) AT5G47230 | Symbols: ERF5, ATERF-5, ATERF5 | ERF5 (ETHYLENE RESPONSIVE ELEMENT BINDING FACTOR 5); DNA binding / transcription activator/ transcription factor | chr5:19180072-19180974 FORWARDweakly similar to ( 187) ERF5_NICSY Ethylene-responsive transcription factor 5 (Ethylene-responsive element-binding factor 5 homolog) (EREBP-4) (NsERF4) - Nicotiana sylvestris (Wood to…	-3.41335	-3.59021	-2.12439
20.1	stress.biotic	pgsc0003dmp400044398	weakly similar to ( 119) AT3G20600 | Symbols: NDR1 | NDR1 (non race-specific disease resistance 1); signal transducer | chr3:7194877-7195536 FORWARD PGSC0003DMT400065825	-1.72845	-1.68831	-0.522653
20.1.7	stress.biotic.PR-proteins	pgsc0003dmp400031806	weakly similar to ( 132) AT1G72890 | Symbols: | disease resistance protein (TIR-NBS class), putative | chr1:27429947-27431717 FORWARDTIR TIR PGSC0003DMT400047004	-2.60447	-2.56367	-2.48545
20.1.7	stress.biotic.PR-proteins	pgsc0003dmp400067205	weakly similar to ( 115) AT1G17600 | Symbols: | disease resistance protein (TIR-NBS-LRR class), putative | chr1:6053250-6056572 REVERSETIR TIR PGSC0003DMT400095530	-1.82167	-1.19186	-1.07434
20.1.7	stress.biotic.PR-proteins	pgsc0003dmp400045908	weakly similar to ( 105) AT5G36930 | Symbols: | disease resistance protein (TIR-NBS-LRR class), putative | chr5:14567771-14571916 REVERSETIR TIR PGSC0003DMT400067977	-3.10633	-2.0053	-0.671766
20.1.7	stress.biotic.PR-proteins	pgsc0003dmp400035764	weakly similar to ( 129) AT1G72860 | Symbols: | disease resistance protein (TIR-NBS-LRR class), putative | chr1:27417096-27420778 REVERSETIR TIR PGSC0003DMT400053046	-2.58699	-1.90074	-0.609705
20.1.7	stress.biotic.PR-proteins	pgsc0003dmp400004304	weakly similar to ( 164) AT5G36930 | Symbols: | disease resistance protein (TIR-NBS-LRR class), putative | chr5:14567771-14571916 REVERSEvery weakly similar to (80.5) loc_os07g37950 12007.m08044 protein transmembrane receptor, putative, expressedTIR TIR PGSC0003DMT400006227	-1.93291	-1.48366	-0.993262
21.1	redox.thioredoxin	pgsc0003dmp400040925	moderately similar to ( 245) AT1G08570 | Symbols: ACHT4 | ACHT4 (ATYPICAL CYS HIS RICH THIOREDOXIN 4); oxidoreductase, acting on sulfur group of donors, disulfide as acceptor | chr1:2713604-2714312 FORWARDmoderately similar to ( 239) loc_os03g21000 12003.m35200 protein thioredoxin-like 1, putative, expressed PGSC0003DMT400060823	-2.71073	-2.46861	-1.35772
26.2	misc.UDP glucosyl and glucoronyl transferases	pgsc0003dmp400002525	moderately similar to ( 487) AT3G28340 | Symbols: GATL10 | GATL10 (Galacturonosyltransferase-like 10); polygalacturonate 4-alpha-galacturonosyltransferase/ transferase, transferring hexosyl groups | chr3:10589396-10590493 REVERSEmoderately similar to ( 412) loc_os02g50600 12002.m10094 protein transferase, transferring glycosyl groups, putative, expressedGlyco_transf_8 PGSC0003DMT400003537	-2.34112	-2.3137	-1.70226
26.2	misc.UDP glucosyl and glucoronyl transferases	pgsc0003dmp400041069	weakly similar to ( 179) AT2G15490 | Symbols: UGT73B4 | UGT73B4 (UDP-GLYCOSYLTRANSFERASE 73B4); UDP-glucosyltransferase/ UDP-glycosyltransferase/ quercetin 3-O-glucosyltransferase/ quercetin 7-O-glucosyltransferase/ transferase, transferring glycosyl groups | chr2:6761750-6763398 FORWARDmoderately similar to ( 496) ZOX_PHAVU Zeatin O-xylosyltransferase (EC 2.4.2.40) (Zeatin O-beta-D-xylosyltransf…	-2.15767	-1.69829	0.401369
26.1	misc.cytochrome P450	pgsc0003dmp400017287	moderately similar to ( 286) AT5G25180 | Symbols: CYP71B14 | CYP71B14; electron carrier/ heme binding / iron ion binding / monooxygenase/ oxygen binding | chr5:8694630-8696221 REVERSEmoderately similar to ( 321) C71DA_SOYBN Cytochrome P450 71D10 (EC 1.14.-.-) - Glycine max (Soybean)moderately similar to ( 312) loc_os03g39650 12003.m09052 protein cytochrome P450 71D10, putative, expressedp450 CypX…	-2.25317	-1.12902	-0.933373
26.16	misc.myrosinases-lectin-jacalin	pgsc0003dmp400014657	moderately similar to ( 339) AT1G19715 | Symbols: | jacalin lectin family protein | chr1:6816934-6819244 REVERSEmoderately similar to ( 270) loc_os05g43240 12005.m08452 protein jacalin-like lectin domain containing protein, expressedJacalin PGSC0003DMT400021543	-2.37903	-1.70762	0.0888447
27.1.19	RNA.processing.ribonucleases	pgsc0003dmp400010448	moderately similar to ( 410) AT3G44260 | Symbols: | CCR4-NOT transcription complex protein, putative | chr3:15952213-15953055 REVERSEmoderately similar to ( 296) loc_os02g55300 12002.m10556 protein CCR4-NOT transcription complex subunit 7, putative, expressedCAF1 POP2 PGSC0003DMT400015091	-4.71056	-3.88113	-1.99174
27.3.3	RNA.regulation of transcription.AP2/EREBP, APETALA2/Ethylene-responsive element binding protein family	pgsc0003dmp400001723	weakly similar to ( 107) AT1G21910 | Symbols: | AP2 domain-containing transcription factor family protein | chr1:7696655-7697347 FORWARDvery weakly similar to (95.9) loc_os06g10780 12006.m05795 protein DNA binding protein, putative, expressedAP2 AP2 PGSC0003DMT400002375	-3.17739	-2.48043	-1.20345
27.3.3	RNA.regulation of transcription.AP2/EREBP, APETALA2/Ethylene-responsive element binding protein family	pgsc0003dmp400025209	weakly similar to ( 179) AT4G25480 | Symbols: DREB1A, CBF3, ATCBF3 | DREB1A (DEHYDRATION RESPONSE ELEMENT B1A); DNA binding / transcription activator/ transcription factor | chr4:13018353-13019003 REVERSEweakly similar to ( 126) loc_os04g48350 12004.m09771 protein dehydration-responsive element-binding protein 1D, putative, expressedAP2 AP2 PGSC0003DMT400037121	-6.98742	-4.46633	-1.36248
27.3.3	RNA.regulation of transcription.AP2/EREBP, APETALA2/Ethylene-responsive element binding protein family	pgsc0003dmp400005224	weakly similar to ( 150) AT1G19210 | Symbols: | AP2 domain-containing transcription factor, putative | chr1:6626973-6627530 REVERSEweakly similar to ( 117) loc_os02g54050 12002.m10434 protein transcriptional factor TINY, putative, expressedAP2 AP2 PGSC0003DMT400007511	-5.92387	-5.95738	-3.91948
27.3.3	RNA.regulation of transcription.AP2/EREBP, APETALA2/Ethylene-responsive element binding protein family	pgsc0003dmp400025208	weakly similar to ( 191) AT4G25480 | Symbols: DREB1A, CBF3, ATCBF3 | DREB1A (DEHYDRATION RESPONSE ELEMENT B1A); DNA binding / transcription activator/ transcription factor | chr4:13018353-13019003 REVERSEweakly similar to ( 127) loc_os04g48350 12004.m09771 protein dehydration-responsive element-binding protein 1D, putative, expressedAP2 AP2 PGSC0003DMT400037120	-4.49321	-4.56545	-3.38589
27.3.7	RNA.regulation of transcription.C2C2(Zn) CO-like, Constans-like zinc finger family	pgsc0003dmp400045432	weakly similar to ( 105) AT4G27310 | Symbols: | zinc finger (B-box type) family protein | chr4:13675853-13676616 FORWARDvery weakly similar to (92.4) loc_os08g08120 12008.m26597 protein transcription factor/ zinc ion binding protein, putative, expressed PGSC0003DMT400067337	-2.9891	-3.84706	-3.23034
27.3.7	RNA.regulation of transcription.C2C2(Zn) CO-like, Constans-like zinc finger family	pgsc0003dmp400045431	weakly similar to ( 105) AT4G27310 | Symbols: | zinc finger (B-box type) family protein | chr4:13675853-13676616 FORWARDvery weakly similar to (92.8) loc_os08g08120 12008.m26597 protein transcription factor/ zinc ion binding protein, putative, expressed PGSC0003DMT400067336	-3.97255	-4.12758	-3.90025
27.3.8	RNA.regulation of transcription.C2C2(Zn) DOF zinc finger family	pgsc0003dmp400043612	moderately similar to ( 253) AT5G39660 | Symbols: CDF2 | CDF2 (CYCLING DOF FACTOR 2); DNA binding / protein binding / transcription factor | chr5:15878920-15880712 FORWARDvery weakly similar to (95.5) MNB1A_MAIZE Dof zinc finger protein MNB1A - Zea mays (Maize)moderately similar to ( 216) loc_os01g15900 12001.m08188 protein expressed proteinzf-Dof PGSC0003DMT400064695	-2.21168	-2.14834	-2.17699
27.3.11	RNA.regulation of transcription.C2H2 zinc finger family	pgsc0003dmp400027217	weakly similar to ( 119) AT2G37430 | Symbols: | zinc finger (C2H2 type) family protein (ZAT11) | chr2:15706454-15706990 FORWARDweakly similar to ( 104) loc_os03g17150 12003.m07146 protein ZFP16-1, putative, expressed PGSC0003DMT400040141	-6.47791	-7.25926	-3.40792
27.3.11	RNA.regulation of transcription.C2H2 zinc finger family	pgsc0003dmp400027220	weakly similar to ( 122) AT2G37430 | Symbols: | zinc finger (C2H2 type) family protein (ZAT11) | chr2:15706454-15706990 FORWARDweakly similar to ( 106) loc_os03g17150 12003.m07146 protein ZFP16-1, putative, expressed PGSC0003DMT400040144	-4.82032	-5.20302	-2.9638
27.3.11	RNA.regulation of transcription.C2H2 zinc finger family	pgsc0003dmp400027396	very weakly similar to (99.0) AT1G27730 | Symbols: STZ, ZAT10 | STZ (salt tolerance zinc finger); nucleic acid binding / transcription factor/ transcription repressor/ zinc ion binding | chr1:9648302-9648985 REVERSEvery weakly similar to (81.3) ZFP1_WHEAT Zinc-finger protein 1 (WZF1) - Triticum aestivum (Wheat)very weakly similar to (94.0) loc_os12g39400 12012.m07725 protein zinc-finger protein 1…	-4.01318	-4.34633	-2.5762
27.3.11	RNA.regulation of transcription.C2H2 zinc finger family	pgsc0003dmp400056777	weakly similar to ( 116) AT1G27730 | Symbols: STZ, ZAT10 | STZ (salt tolerance zinc finger); nucleic acid binding / transcription factor/ transcription repressor/ zinc ion binding | chr1:9648302-9648985 REVERSEvery weakly similar to (96.3) ZFP1_WHEAT Zinc-finger protein 1 (WZF1) - Triticum aestivum (Wheat)very weakly similar to (99.8) loc_os12g39400 12012.m07725 protein zinc-finger protein 1, put…	-3.82265	-3.77564	-2.51772
27.3.11	RNA.regulation of transcription.C2H2 zinc finger family	pgsc0003dmp400020499	weakly similar to ( 130) AT1G27730 | Symbols: STZ, ZAT10 | STZ (salt tolerance zinc finger); nucleic acid binding / transcription factor/ transcription repressor/ zinc ion binding | chr1:9648302-9648985 REVERSEvery weakly similar to (97.1) ZFP1_WHEAT Zinc-finger protein 1 (WZF1) - Triticum aestivum (Wheat)weakly similar to ( 106) loc_os12g39400 12012.m07725 protein zinc-finger protein 1, putative…	-4.32074	-5.12857	-3.16029
27.3.11	RNA.regulation of transcription.C2H2 zinc finger family	pgsc0003dmp400049158	weakly similar to ( 146) AT1G27730 | Symbols: STZ, ZAT10 | STZ (salt tolerance zinc finger); nucleic acid binding / transcription factor/ transcription repressor/ zinc ion binding | chr1:9648302-9648985 REVERSEvery weakly similar to (90.5) ZFP1_WHEAT Zinc-finger protein 1 (WZF1) - Triticum aestivum (Wheat)weakly similar to ( 105) loc_os12g39400 12012.m07725 protein zinc-finger protein 1, putative…	-3.93511	-4.22382	-2.52507
27.3.11	RNA.regulation of transcription.C2H2 zinc finger family	pgsc0003dmp400063571	weakly similar to ( 135) AT1G27730 | Symbols: STZ, ZAT10 | STZ (salt tolerance zinc finger); nucleic acid binding / transcription factor/ transcription repressor/ zinc ion binding | chr1:9648302-9648985 REVERSEvery weakly similar to ( 100) ZFP1_WHEAT Zinc-finger protein 1 (WZF1) - Triticum aestivum (Wheat)weakly similar to ( 110) loc_os12g39400 12012.m07725 protein zinc-finger protein 1, putative…	-3.58914	-4.9827	-3.23761
27.3.11	RNA.regulation of transcription.C2H2 zinc finger family	pgsc0003dmp400027219	weakly similar to ( 118) AT2G37430 | Symbols: | zinc finger (C2H2 type) family protein (ZAT11) | chr2:15706454-15706990 FORWARDweakly similar to ( 107) loc_os03g17150 12003.m07146 protein ZFP16-1, putative, expressed PGSC0003DMT400040143	-4.96717	-4.78752	-2.96872
27.3.11	RNA.regulation of transcription.C2H2 zinc finger family	pgsc0003dmp400067651	weakly similar to ( 114) AT1G27730 | Symbols: STZ, ZAT10 | STZ (salt tolerance zinc finger); nucleic acid binding / transcription factor/ transcription repressor/ zinc ion binding | chr1:9648302-9648985 REVERSEvery weakly similar to (97.1) ZFP1_WHEAT Zinc-finger protein 1 (WZF1) - Triticum aestivum (Wheat)very weakly similar to (93.2) loc_os12g39400 12012.m07725 protein zinc-finger protein 1, put…	-3.97096	-4.21682	-2.42152
27.3.11	RNA.regulation of transcription.C2H2 zinc finger family	pgsc0003dmp400027271	weakly similar to ( 115) AT2G37430 | Symbols: | zinc finger (C2H2 type) family protein (ZAT11) | chr2:15706454-15706990 FORWARDweakly similar to ( 104) loc_os03g17150 12003.m07146 protein ZFP16-1, putative, expressed PGSC0003DMT400040206	-6.91131	-7.23999	-3.60146
27.3.11	RNA.regulation of transcription.C2H2 zinc finger family	pgsc0003dmp400058004	weakly similar to ( 124) AT1G27730 | Symbols: STZ, ZAT10 | STZ (salt tolerance zinc finger); nucleic acid binding / transcription factor/ transcription repressor/ zinc ion binding | chr1:9648302-9648985 REVERSEvery weakly similar to (85.9) ZFP1_WHEAT Zinc-finger protein 1 (WZF1) - Triticum aestivum (Wheat)very weakly similar to (94.0) loc_os12g39400 12012.m07725 protein zinc-finger protein 1, put…	-3.99566	-4.09868	-2.96707
27.3.11	RNA.regulation of transcription.C2H2 zinc finger family	pgsc0003dmp400037281	weakly similar to ( 114) AT1G27730 | Symbols: STZ, ZAT10 | STZ (salt tolerance zinc finger); nucleic acid binding / transcription factor/ transcription repressor/ zinc ion binding | chr1:9648302-9648985 REVERSEvery weakly similar to (85.9) ZFP1_WHEAT Zinc-finger protein 1 (WZF1) - Triticum aestivum (Wheat)very weakly similar to (93.2) loc_os12g39400 12012.m07725 protein zinc-finger protein 1, put…	-4.06981	-4.20785	-2.39614
27.3.14	RNA.regulation of transcription.CCAAT box binding factor family, HAP2	pgsc0003dmp400036612	weakly similar to ( 142) AT1G30500 | Symbols: NF-YA7 | NF-YA7 (NUCLEAR FACTOR Y, SUBUNIT A7); specific transcriptional repressor/ transcription factor | chr1:10804736-10805896 REVERSEweakly similar to ( 119) loc_os12g41880 12012.m26973 protein nuclear transcription factor Y subunit A-7, putative, expressedCBF CBFB_NFYA PGSC0003DMT400054418	-2.14543	-2.03599	-1.70109
27.3.14	RNA.regulation of transcription.CCAAT box binding factor family, HAP2	pgsc0003dmp400036611	weakly similar to ( 159) AT1G30500 | Symbols: NF-YA7 | NF-YA7 (NUCLEAR FACTOR Y, SUBUNIT A7); specific transcriptional repressor/ transcription factor | chr1:10804736-10805896 REVERSEweakly similar to ( 127) loc_os12g41880 12012.m26973 protein nuclear transcription factor Y subunit A-7, putative, expressedCBF CBFB_NFYA PGSC0003DMT400054416	-2.29304	-2.01816	-1.67893
27.3.25	RNA.regulation of transcription.MYB domain transcription factor family	pgsc0003dmp400023727	very weakly similar to (81.3) AT3G23250 | Symbols: MYB15, ATY19, ATMYB15 | MYB15 (MYB DOMAIN PROTEIN 15); DNA binding / transcription factor | chr3:8309742-8310624 FORWARD PGSC0003DMT400034879	-1.70216	-1.66807	-1.09704
27.3.25	RNA.regulation of transcription.MYB domain transcription factor family	pgsc0003dmp400027453	moderately similar to ( 266) AT5G16600 | Symbols: MYB43, AtMYB43 | MYB43 (myb domain protein 43); DNA binding / transcription factor | chr5:5438291-5440214 FORWARDmoderately similar to ( 245) ODO1_PETHY ODORANT1 protein (MYB-like protein ODO1) - Petunia hybrida (Petunia)moderately similar to ( 266) loc_os09g23620 12009.m05519 protein odorant 1 protein, putative, expressed PGSC0003DMT400040462	-3.21234	-2.25153	-1.73615
27.3.25	RNA.regulation of transcription.MYB domain transcription factor family	pgsc0003dmp400045419	weakly similar to ( 172) AT5G16770 | Symbols: AtMYB9 | AtMYB9 (myb domain protein 9); DNA binding / transcription factor | chr5:5515209-5516734 FORWARDweakly similar to ( 168) MYB4_ORYSA Myb-related protein Myb4 (OsMyb4) (Transcription factor RLTR1) - Oryza sativa (Rice)weakly similar to ( 177) loc_os08g37970 12008.m07782 protein myb-like DNA-binding domain containing protein, expressed PGSC0003D…	-3.85992	-2.57292	-1.62965
27.3.25	RNA.regulation of transcription.MYB domain transcription factor family	pgsc0003dmp400045417	weakly similar to ( 164) AT2G31180 | Symbols: ATMYB14, MYB14AT, MYB14 | MYB14 (MYB DOMAIN PROTEIN 14); DNA binding / transcription factor | chr2:13286806-13288175 REVERSEweakly similar to ( 169) MYB4_ORYSA Myb-related protein Myb4 (OsMyb4) (Transcription factor RLTR1) - Oryza sativa (Rice)weakly similar to ( 171) loc_os08g37970 12008.m07782 protein myb-like DNA-binding domain containing protein, …	-3.16101	-3.02564	-1.09555
27.3.32	RNA.regulation of transcription.WRKY domain transcription factor family	pgsc0003dmp400026407	weakly similar to ( 177) AT1G62300 | Symbols: WRKY6, ATWRKY6 | WRKY6; transcription factor | chr1:23016887-23019155 REVERSEweakly similar to ( 162) loc_os01g14440 12001.m08049 protein OsWRKY1v2 - Superfamily of rice TFs having WRKY and zinc finger domains, expressed PGSC0003DMT400038854	-2.2127	-2.34993	-1.81315
27.3.32	RNA.regulation of transcription.WRKY domain transcription factor family	pgsc0003dmp400049656	moderately similar to ( 225) AT1G80840 | Symbols: WRKY40, ATWRKY40 | WRKY40; transcription factor | chr1:30383834-30385356 FORWARDweakly similar to ( 182) loc_os09g25060 12009.m05659 protein OsWRKY76 - Superfamily of rice TFs having WRKY and zinc finger domains, expressedWRKY PGSC0003DMT400073396	-2.56337	-1.54173	-0.500523
27.3.35	RNA.regulation of transcription.bZIP transcription factor family	pgsc0003dmp400002985	moderately similar to ( 230) AT4G38900 | Symbols: | bZIP protein | chr4:18139564-18141520 REVERSEweakly similar to ( 127) loc_os03g03550 12003.m05888 protein DNA binding protein, putative, expressed PGSC0003DMT400004177	-1.74888	-1.86154	-1.72902
27.3.62	RNA.regulation of transcription.Nucleosome/chromatin assembly factor group	pgsc0003dmp400051064	moderately similar to ( 272) AT1G76110 | Symbols: | high mobility group (HMG1/2) family protein / ARID/BRIGHT DNA-binding domain-containing protein | chr1:28555287-28557465 REVERSEmoderately similar to ( 219) loc_os09g37250 12009.m06672 protein ARID/BRIGHT DNA binding domain containing proteinBRIGHT PGSC0003DMT400075403	-1.9763	-0.852975	-0.59826
27.3.64	RNA.regulation of transcription.PHOR1	pgsc0003dmp400001513	moderately similar to ( 270) AT5G64660 | Symbols: ATCMPG2, CMPG2 | U-box domain-containing protein | chr5:25842119-25843381 REVERSEvery weakly similar to (87.0) SPL11_ORYSA Spotted leaf protein 11 (Spotted leaf11) (Cell death-related protein SPL11) - Oryza sativa (Rice)weakly similar to ( 117) loc_os02g33680 12002.m08459 protein U-box domain containing protein, expressedUbox PGSC0003DMT400002079	-2.30311	-1.81801	-1.18677
29.1.4	protein.aa activation.leucine-tRNA ligase	pgsc0003dmp400018259	nearly identical (1559) AT1G09620 | Symbols: | ATP binding / aminoacyl-tRNA ligase/ leucine-tRNA ligase/ nucleotide binding | chr1:3113077-3116455 REVERSEnearly identical (1601) loc_os09g32650 12009.m06352 protein leucyl-tRNA synthetase, cytoplasmic, putative, expressedleuS LeuS LeuRS_core ValS Ile_Leu_Val_MetRS_core tRNA-synt_1 ileS IleS PGSC0003DMT400026761	-1.53551	-1.41205	-0.0441351
29.3.1	protein.targeting.nucleus	pgsc0003dmp400049336	weakly similar to ( 116) AT1G69250 | Symbols: | nuclear transport factor 2 (NTF2) family protein / RNA recognition motif (RRM)-containing protein | chr1:26033163-26035301 FORWARDweakly similar to ( 124) loc_os03g30550 12003.m08312 protein RNA-binding protein-like, putative, expressedNTF2 NTF2 PGSC0003DMT400072921	-2.04339	-2.47162	-1.95771
29.4	protein.postranslational modification	pgsc0003dmp400034058	weakly similar to ( 149) AT3G11410 | Symbols: ATPP2CA, AHG3, PP2CA | PP2CA (ARABIDOPSIS THALIANA PROTEIN PHOSPHATASE 2CA); protein binding / protein serine/threonine phosphatase | chr3:3584181-3585649 REVERSEweakly similar to ( 179) loc_os05g49730 12005.m09043 protein protein phosphatase 2C ABI1, putative, expressedPP2Cc PP2Cc PP2C PTC1 PGSC0003DMT400050450	-3.7171	-3.13021	-0.921676
29.4	protein.postranslational modification	pgsc0003dmp400009636	moderately similar to ( 308) AT4G33920 | Symbols: | protein phosphatase 2C family protein / PP2C family protein | chr4:16260876-16262703 FORWARDmoderately similar to ( 285) loc_os12g39120 12012.m07697 protein catalytic/ protein phosphatase type 2C, putative, expressedPP2Cc PP2Cc PGSC0003DMT400013943	-2.99155	-3.09974	-3.0642
29.4	protein.postranslational modification	pgsc0003dmp400038451	moderately similar to ( 327) AT5G55090 | Symbols: MAPKKK15 | MAPKKK15; ATP binding / kinase/ protein kinase/ protein serine/threonine kinase | chr5:22356852-22358198 REVERSEweakly similar to ( 114) M2K1_ORYSA Mitogen-activated protein kinase kinase 1 (EC 2.7.12.2) (MAP kinase kinase 1) (MAPKK1) (OsMEK1) - Oryza sativa (Rice)moderately similar to ( 298) loc_os02g21700 12002.m07409 protein mitogen-…	-1.71436	-1.90176	-1.56124
29.4.1.57	protein.postranslational modification.kinase.receptor like cytoplasmatic kinase VII	pgsc0003dmp400044379	moderately similar to ( 327) AT2G02800 | Symbols: APK2B | APK2B (PROTEIN KINASE 2B); ATP binding / kinase/ protein kinase/ protein serine/threonine kinase | chr2:796889-799250 REVERSEweakly similar to ( 123) NORK_MEDTR Nodulation receptor kinase precursor (EC 2.7.11.1) (Does not make infections protein 2) (Symbiosis receptor-like kinase) (MtSYMRK) - Medicago truncatula (Barrel medic)moderately si…	-3.71853	-3.95966	-3.76289
29.5.11.3	protein.degradation.ubiquitin.E2	pgsc0003dmp400033698	moderately similar to ( 218) AT1G64230 | Symbols: UBC28 | ubiquitin-conjugating enzyme, putative | chr1:23833792-23835220 FORWARDweakly similar to ( 107) UBC2_WHEAT Ubiquitin-conjugating enzyme E2-17 kDa (EC 6.3.2.19) (Ubiquitin-protein ligase) (Ubiquitin carrier protein) - Triticum aestivum (Wheat)moderately similar to ( 206) loc_os04g57220 12004.m101686 protein ubiquitin-conjugating enzyme E2-1…	-3.41332	-3.45326	-2.20795
29.5.11.4.2	protein.degradation.ubiquitin.E3.RING	pgsc0003dmp400020053	moderately similar to ( 203) AT3G16720 | Symbols: ATL2 | ATL2; protein binding / zinc ion binding | chr3:5692880-5693794 FORWARDvery weakly similar to (89.0) EL5_ORYSA E3 ubiquitin-protein ligase EL5 (EC 6.3.2.-) - Oryza sativa (Rice)very weakly similar to (99.4) loc_os06g09310 12006.m05650 protein znf, putative, expressed PGSC0003DMT400029456	-4.54315	-3.40467	-1.49745
29.5.11.4.2	protein.degradation.ubiquitin.E3.RING	pgsc0003dmp400034280	weakly similar to ( 102) AT5G53110 | Symbols: | FUNCTIONS IN: molecular_function unknown; INVOLVED IN: biological_process unknown; LOCATED IN: endomembrane system; EXPRESSED IN: 8 plant structures; EXPRESSED DURING: 4 anthesis, C globular stage, petal differentiation and expansion stage; BEST Arabidopsis thaliana protein match is: zinc finger (C3HC4-type RING finger) family protein (TAIR:AT2G4649…	-2.53328	-2.61094	-1.52135
29.5.11.4.2	protein.degradation.ubiquitin.E3.RING	pgsc0003dmp400046209	very weakly similar to (89.0) AT5G47050 | Symbols: | protein binding / zinc ion binding | chr5:19106612-19107860 FORWARD PGSC0003DMT400068384	-3.6698	-2.35049	-1.91968
29.5.11.4.2	protein.degradation.ubiquitin.E3.RING	pgsc0003dmp400019525	weakly similar to ( 173) AT5G02750 | Symbols: | zinc finger (C3HC4-type RING finger) family protein | chr5:620101-620952 FORWARDvery weakly similar to (93.2) loc_os05g33830 12005.m07615 protein zinc finger, C3HC4 type family protein, expressed PGSC0003DMT400028718	-2.16096	-1.71466	-1.00374
29.5.11.4.2	protein.degradation.ubiquitin.E3.RING	pgsc0003dmp400031478	moderately similar to ( 296) AT1G55530 | Symbols: | zinc finger (C3HC4-type RING finger) family protein | chr1:20729472-20730527 REVERSEmoderately similar to ( 224) loc_os03g59760 12003.m101542 protein RING finger protein 126, putative, expressed PGSC0003DMT400046528	-2.01723	-1.27086	-0.392664
30.2.11	signalling.receptor kinases.leucine rich repeat XI	pgsc0003dmp400056119	moderately similar to ( 261) AT3G05660 | Symbols: AtRLP33 | AtRLP33 (Receptor Like Protein 33); kinase/ protein binding | chr3:1649258-1652001 REVERSEweakly similar to ( 127) PSKR_DAUCA Phytosulfokine receptor precursor (EC 2.7.11.1) (Phytosulfokine LRR receptor kinase) - Daucus carota (Carrot)moderately similar to ( 241) loc_os01g04070 12001.m07042 protein verticillium wilt disease resistance pr…	-2.19932	-2.02185	-1.3145
30.2.17	signalling.receptor kinases.DUF 26	pgsc0003dmp400034282	moderately similar to ( 243) AT1G66920 | Symbols: | serine/threonine protein kinase, putative | chr1:24965410-24967432 REVERSEweakly similar to ( 174) KPRO_MAIZE Putative receptor protein kinase ZmPK1 precursor (EC 2.7.11.1) - Zea mays (Maize)moderately similar to ( 321) loc_os01g02290 12001.m06871 protein Ser/Thr receptor-like kinase, putative, expressedPkinase TyrKc S_TKc Pkinase_Tyr S_TKc PTKc…	-2.17434	-1.78899	-1.39391
30.2.17	signalling.receptor kinases.DUF 26	pgsc0003dmp400024357	weakly similar to ( 191) AT3G57700 | Symbols: | protein kinase, putative | chr3:21384917-21385939 FORWARDweakly similar to ( 106) CRI4_MAIZE Putative receptor protein kinase CRINKLY4 precursor (EC 2.7.11.1) - Zea mays (Maize)weakly similar to ( 152) loc_os04g51050 12004.m101873 protein OsWAK53a - OsWAK receptor-like protein kinase, expressedS_TKc Pkinase S_TKc Pkinase_Tyr TyrKc PTKc SPS1 PGSC0003…	-1.99729	-1.05687	-0.275565
30.2.25	signalling.receptor kinases.wall associated kinase	pgsc0003dmp400050918	weakly similar to ( 137) AT3G57700 | Symbols: | protein kinase, putative | chr3:21384917-21385939 FORWARDweakly similar to ( 107) loc_os10g10130 12010.m21840 protein OsWAK112d - OsWAK receptor-like protein kinase, expressed PGSC0003DMT400075178	-1.81435	-1.3665	-0.286753
30.3	signalling.calcium	pgsc0003dmp400048164	weakly similar to ( 191) AT4G20780 | Symbols: | calcium-binding protein, putative | chr4:11133309-11133884 REVERSEmoderately similar to ( 313) CAST_SOLTU Calcium-binding protein CAST - Solanum tuberosum (Potato)weakly similar to ( 152) loc_os03g21380 12003.m35206 protein calcium-binding protein CAST, putative, expressed PGSC0003DMT400071219	-1.39402	-1.003	-0.312028
30.3	signalling.calcium	pgsc0003dmp400023079	nearly identical (1688) AT4G37640 | Symbols: ACA2 | ACA2 (CALCIUM ATPASE 2); calcium ion transmembrane transporter/ calcium-transporting ATPase/ calmodulin binding | chr4:17683225-17686808 REVERSEnearly identical (1579) ACA1_ORYSA Calcium-transporting ATPase 1, plasma membrane-type (EC 3.6.3.8) (Ca(2+)-ATPase isoform 1) (Plastid envelope ATPase 1) - Oryza sativa (Rice)nearly identical (1579) loc_…	-3.22244	-2.6397	-1.70961
30.3	signalling.calcium	pgsc0003dmp400039124	highly similar to ( 523) AT2G17890 | Symbols: CPK16 | CPK16; ATP binding / calcium ion binding / calmodulin-dependent protein kinase/ protein kinase/ protein serine/threonine kinase | chr2:7769885-7772627 REVERSEmoderately similar to ( 293) CDPK_DAUCA Calcium-dependent protein kinase (EC 2.7.11.1) (CDPK) - Daucus carota (Carrot)highly similar to ( 501) loc_os02g03410 12002.m33328 protein CDPK-rel…	-3.50849	-3.10361	-1.69739
30.3	signalling.calcium	pgsc0003dmp400045391	weakly similar to ( 124) AT4G27280 | Symbols: | calcium-binding EF hand family protein | chr4:13663770-13664162 REVERSEweakly similar to ( 117) loc_os01g57470 12001.m11898 protein caltractin, putative, expressed PGSC0003DMT400067274	-2.69624	-1.72992	-0.608422
30.3	signalling.calcium	pgsc0003dmp400002390	weakly similar to ( 105) AT5G39670 | Symbols: | calcium-binding EF hand family protein | chr5:15883270-15883884 FORWARD PGSC0003DMT400003364	-4.09233	-4.06319	-1.01476
30.3	signalling.calcium	pgsc0003dmp400002197	weakly similar to ( 115) AT5G49480 | Symbols: ATCP1 | ATCP1 (Ca2+-binding protein 1); calcium ion binding | chr5:20070812-20071294 FORWARD PGSC0003DMT400003037	-2.05822	-1.84307	-1.04722
30.3	signalling.calcium	pgsc0003dmp400014420	very weakly similar to (99.4) AT4G33050 | Symbols: EDA39 | EDA39 (embryo sac development arrest 39); calmodulin binding | chr4:15945235-15946736 REVERSE PGSC0003DMT400021176	-2.42694	-1.52976	-0.310644
30.3	signalling.calcium	pgsc0003dmp400014423	weakly similar to ( 179) AT2G26190 | Symbols: | calmodulin-binding family protein | chr2:11147901-11150082 REVERSEweakly similar to ( 141) loc_os03g25760 12003.m07923 protein calmodulin binding protein, putative, expressed PGSC0003DMT400021179	-5.04347	-3.84778	-3.76454
30.3	signalling.calcium	pgsc0003dmp400012402	weakly similar to ( 192) AT3G07490 | Symbols: AGD11 | AGD11 (ARF-GAP domain 11); calcium ion binding | chr3:2391189-2391650 FORWARDvery weakly similar to (92.4) CALM_CHLRE Calmodulin (CaM) - Chlamydomonas reinhardtiiweakly similar to ( 161) loc_os04g41540 12004.m09132 protein calmodulin, putative, expressedFRQ1 PGSC0003DMT400018016	-2.45083	-2.89796	-2.45976
30.5	signalling.G-proteins	pgsc0003dmp400019562	moderately similar to ( 268) AT3G23160 | Symbols: | unknown protein | chr3:8260059-8261654 REVERSEmoderately similar to ( 263) loc_os01g62670 12001.m12388 protein avr9/Cf-9 rapidly elicited protein 137, putative, expressedDUF668 PGSC0003DMT400028768	-2.21619	-2.30188	-0.888732
30.5	signalling.G-proteins	pgsc0003dmp400038412	moderately similar to ( 401) AT1G50590 | Symbols: | pirin, putative | chr1:18732378-18734053 REVERSEmoderately similar to ( 411) loc_os09g31120 12009.m06228 protein pirin-like protein, putative, expressedCOG1741 Pirin Pirin_C PGSC0003DMT400057126	-2.89103	-1.69125	-0.507098
30.11	signalling.light	pgsc0003dmp400010710	moderately similar to ( 411) AT5G23730 | Symbols: | nucleotide binding | chr5:8005286-8006392 FORWARDweakly similar to ( 179) COP1_PEA E3 ubiquitin ligase protein COP1 (EC 6.3.2.-) (Constitutive photomorphogenesis protein 1) - Pisum sativum (Garden pea)moderately similar to ( 266) loc_os02g02380 12002.m05587 protein SPA4, putativeWD40 COG2319 PGSC0003DMT400015454	-1.30801	-3.06376	-1.39575
30.11	signalling.light	pgsc0003dmp400012841	highly similar to ( 595) AT5G10250 | Symbols: DOT3 | DOT3 (DEFECTIVELY ORGANIZED TRIBUTARIES 3); protein binding / signal transducer | chr5:3217028-3219368 REVERSEmoderately similar to ( 456) NPH3_ORYSA Coleoptile phototropism protein 1 (Non-phototropic hypocotyl 3-like protein) (NPH3-like protein) - Oryza sativa (Rice)moderately similar to ( 456) loc_os02g35970 12002.m08685 protein transposon pr…	-2.08099	-1.90854	-1.69165
31.1	cell.organisation	pgsc0003dmp400035519	weakly similar to ( 127) AT3G12060 | Symbols: | unknown protein | chr3:3843142-3845150 FORWARDweakly similar to ( 150) loc_os01g42810 12001.m10545 protein expressed proteinDUF231 PGSC0003DMT400052680	-2.59055	-2.52588	-2.68982
33.99	development.unspecified	pgsc0003dmp400052889	moderately similar to ( 330) AT2G30300 | Symbols: | nodulin-related | chr2:12919401-12921222 FORWARDmoderately similar to ( 382) loc_os05g39800 12005.m08158 protein nodulin-like family protein, expressedNodulin-like PGSC0003DMT400078120	-2.96402	-2.09561	-1.677
33.99	development.unspecified	pgsc0003dmp400048303	very weakly similar to (87.8) AT2G45760 | Symbols: BAP2, BAL | BAP2 (BON ASSOCIATION PROTEIN 2) | chr2:18847125-18847748 REVERSE PGSC0003DMT400071403	-4.63229	-5.20472	-4.58392
34.9	transport.metabolite transporters at the mitochondrial membrane	pgsc0003dmp400028188	moderately similar to ( 420) AT2G22500 | Symbols: UCP5, ATPUMP5, DIC1 | UCP5 (UNCOUPLING PROTEIN 5); binding | chr2:9563531-9564472 REVERSEmoderately similar to ( 395) loc_os08g37370 12008.m07723 protein mitochondrial 2-oxoglutarate/malate carrier protein, putative, expressedMito_carr PGSC0003DMT400041633	-3.38944	-1.79756	-0.324454
34.14	transport.unspecified cations	pgsc0003dmp400023488	highly similar to ( 679) AT5G47560 | Symbols: ATTDT, ATSDAT, TDT | TDT (TONOPLAST DICARBOXYLATE TRANSPORTER); malate transmembrane transporter/ sodium:dicarboxylate symporter | chr5:19287895-19290347 REVERSEhighly similar to ( 623) loc_os09g31130 12009.m06229 protein tonoplast dicarboxylate transporter, putative, expressedSLC13_permease CitT Na_sulph_symp ArsB_NhaD_permease PGSC0003DMT400034555	-2.69348	-1.97404	-0.866521
35.2	not assigned.unknown	pgsc0003dmp400033693	PGSC0003DMT400049909	-1.99353	-2.21894	-1.1897
35.2	not assigned.unknown	pgsc0003dmp400032187	PGSC0003DMT400047536	-6.2804	-4.32751	-2.25604
35.2	not assigned.unknown	pgsc0003dmp400012193	PGSC0003DMT400017741	-2.71354	-3.75768	-2.69838
35.2	not assigned.unknown	pgsc0003dmp400010640	weakly similar to ( 107) AT3G03280 | Symbols: | unknown protein | chr3:765559-766059 FORWARDvery weakly similar to (85.5) loc_os05g47960 12005.m08868 protein expressed protein PGSC0003DMT400015362	-3.63679	-3.46916	-2.12054
35.2	not assigned.unknown	pgsc0003dmp400023910	PGSC0003DMT400035166	-2.91529	-2.6959	-1.92604
35.2	not assigned.unknown	pgsc0003dmp400006270	PGSC0003DMT400009051	-2.00381	-1.60155	-0.837382
35.2	not assigned.unknown	pgsc0003dmp400016944	PGSC0003DMT400024799	-3.99391	-4.28087	-2.46077
35.2	not assigned.unknown	pgsc0003dmp400068911	PGSC0003DMT400097236	-2.17277	-1.39798	-0.983032
35.2	not assigned.unknown	pgsc0003dmp400062865	PGSC0003DMT400091190	-2.20394	-2.32789	-2.03413
35.2	not assigned.unknown	pgsc0003dmp400053280	weakly similar to ( 148) AT3G03280 | Symbols: | unknown protein | chr3:765559-766059 FORWARDweakly similar to ( 113) loc_os05g47960 12005.m08868 protein expressed protein PGSC0003DMT400078616	-6.36413	-3.95789	-1.411
35.2	not assigned.unknown	pgsc0003dmp400017749	weakly similar to ( 158) AT2G23690 | Symbols: | unknown protein | chr2:10072297-10075969 FORWARD PGSC0003DMT400026013	-3.16785	-1.76316	-1.64778
35.2	not assigned.unknown	pgsc0003dmp400019456	moderately similar to ( 229) AT2G37970 | Symbols: SOUL-1 | SOUL-1; binding | chr2:15891027-15891704 FORWARDweakly similar to ( 200) loc_os01g63210 12001.m12438 protein expressed proteinSOUL PGSC0003DMT400028623	-1.98677	-2.11447	-1.1803
35.2	not assigned.unknown	pgsc0003dmp400045912	weakly similar to ( 140) AT4G30990 | Symbols: | binding | chr4:15084456-15097860 FORWARDweakly similar to ( 111) loc_os01g40250 12001.m10298 protein HEAT repeat family protein, expressed PGSC0003DMT400067985	-1.91124	-1.37132	-0.608311
35.2	not assigned.unknown	pgsc0003dmp400005808	PGSC0003DMT400008346	-3.80055	-4.59544	-2.82357
35.2	not assigned.unknown	pgsc0003dmp400026658	weakly similar to ( 187) AT5G50360 | Symbols: | unknown protein | chr5:20505433-20506308 REVERSE PGSC0003DMT400039289	-5.44407	-4.23698	-1.16445
35.2	not assigned.unknown	pgsc0003dmp400002774	weakly similar to ( 121) AT4G35690 | Symbols: | unknown protein | chr4:16921886-16922740 FORWARDDUF241 PGSC0003DMT400003899	-3.22629	-1.8016	-1.37424
35.2	not assigned.unknown	pgsc0003dmp400005849	weakly similar to ( 131) AT1G70420 | Symbols: | unknown protein | chr1:26539840-26540658 REVERSEDUF1645 PGSC0003DMT400008416	-2.8404	-3.59707	-1.87087
35.2	not assigned.unknown	pgsc0003dmp400012924	PGSC0003DMT400018826	-4.34758	-3.15319	-2.6957
35.2	not assigned.unknown	pgsc0003dmp400002164	moderately similar to ( 320) AT2G23790 | Symbols: | unknown protein | chr2:10125692-10127455 REVERSEmoderately similar to ( 259) loc_os10g35770 12010.m065306 protein expressed proteinDUF607 PGSC0003DMT400003000	-2.17753	-1.70027	-1.02216
35.2	not assigned.unknown	pgsc0003dmp400003832	PGSC0003DMT400005484	-2.37686	-0.806296	-2.02496
35.2	not assigned.unknown	pgsc0003dmp400018948	highly similar to ( 567) AT5G12010 | Symbols: | unknown protein | chr5:3877975-3879483 REVERSEhighly similar to ( 567) loc_os01g40070 12001.m10279 protein expressed protein PGSC0003DMT400027828	-4.87926	-4.83363	-2.17235
35.2	not assigned.unknown	pgsc0003dmp400020798	very weakly similar to (96.3) AT3G54000 | Symbols: | FUNCTIONS IN: molecular_function unknown; INVOLVED IN: biological_process unknown; LOCATED IN: cellular_component unknown; EXPRESSED IN: 22 plant structures; EXPRESSED DURING: 12 growth stages; CONTAINS InterPro DOMAIN/s: Uncharacterised conserved protein UCP022260 (InterPro:IPR016802); BEST Arabidopsis thaliana protein match is: unknown protei…	-2.0714	-1.90247	-1.4766
35.2	not assigned.unknown	pgsc0003dmp400020464	PGSC0003DMT400030103	-2.09413	-1.47117	-1.07395
35.2	not assigned.unknown	pgsc0003dmp400054027	highly similar to ( 900) AT1G12380 | Symbols: | unknown protein | chr1:4214499-4216880 REVERSEhighly similar to ( 701) loc_os04g19140 12004.m07073 protein expressed protein PGSC0003DMT400079650	-1.83494	-0.922168	-0.831291
35.2	not assigned.unknown	pgsc0003dmp400064067	moderately similar to ( 239) AT2G37970 | Symbols: SOUL-1 | SOUL-1; binding | chr2:15891027-15891704 FORWARDmoderately similar to ( 218) loc_os01g63210 12001.m12438 protein expressed proteinSOUL PGSC0003DMT400092392	-1.86496	-1.79655	-1.2603
35.2	not assigned.unknown	pgsc0003dmp400021413	weakly similar to ( 106) AT4G24110 | Symbols: | unknown protein | chr4:12520010-12520762 REVERSE PGSC0003DMT400031586	-4.05785	-3.62534	-1.61303
35.2	not assigned.unknown	pgsc0003dmp400009557	PGSC0003DMT400013810	-4.38418	-3.74692	-2.8275
35.2	not assigned.unknown	pgsc0003dmp400056414	PGSC0003DMT400084737	-1.99902	-1.93522	-0.914993
35.2	not assigned.unknown	pgsc0003dmp400005697	PGSC0003DMT400008174	-3.70869	-2.11552	-1.03083
35.2	not assigned.unknown	pgsc0003dmp400017536	weakly similar to ( 117) AT1G76600 | Symbols: | unknown protein | chr1:28746975-28747625 FORWARD PGSC0003DMT400025724	-2.9901	-2.75945	-1.68015
35.2	not assigned.unknown	pgsc0003dmp400007038	very weakly similar to (99.0) AT4G22760 | Symbols: | pentatricopeptide (PPR) repeat-containing protein | chr4:11958477-11962870 FORWARDvery weakly similar to (83.2) loc_os02g25080 12002.m07655 protein expressed protein PGSC0003DMT400010096	-2.84968	-2.58091	-1.1787
35.2	not assigned.unknown	pgsc0003dmp400005807	PGSC0003DMT400008345	-1.9886	-1.38848	-0.925144
35.2	not assigned.unknown	pgsc0003dmp400028850	weakly similar to ( 118) AT1G52140 | Symbols: | unknown protein | chr1:19407559-19408185 REVERSEvery weakly similar to (86.3) loc_os06g36070 12006.m08144 protein expressed protein PGSC0003DMT400042532	-2.2122	-1.83282	-1.22035
35.2	not assigned.unknown	pgsc0003dmp400065993	PGSC0003DMT400094318	-2.88786	-2.41489	-1.3692
35.2	not assigned.unknown	pgsc0003dmp400012010	PGSC0003DMT400017476	-3.68957	-5.46835	-3.12572
35.2	not assigned.unknown	pgsc0003dmp400045907	PGSC0003DMT400067975	-2.594	-2.21089	-0.168249
35.2	not assigned.unknown	pgsc0003dmp400000449	very weakly similar to (80.1) AT5G41761 | Symbols: | unknown protein | chr5:16711437-16711742 FORWARDvery weakly similar to (90.1) loc_os02g15860 12002.m100163 protein expressed protein PGSC0003DMT400000594	-2.70922	-2.30976	-2.20849
35.2	not assigned.unknown	pgsc0003dmp400015953	weakly similar to ( 158) AT3G49880 | Symbols: | glycosyl hydrolase family protein 43 | chr3:18496907-18498398 FORWARDweakly similar to ( 130) loc_os12g21789 12012.m073816 protein glycosyl hydrolase, family 43 protein, expressed PGSC0003DMT400023403	-2.3747	-1.94931	-1.58139
35.2	not assigned.unknown	pgsc0003dmp400053540	PGSC0003DMT400078988	-4.09479	-4.05322	-3.83905
35.2	not assigned.unknown	pgsc0003dmp400020047	PGSC0003DMT400029446	-3.2251	-2.05078	-2.7568
35.2	not assigned.unknown	pgsc0003dmp400036030	moderately similar to ( 211) AT2G32640 | Symbols: | unknown protein | chr2:13848495-13850811 REVERSEmoderately similar to ( 209) loc_os08g32630 12008.m26497 protein oxidoreductase, FAD-binding, putative, expressed PGSC0003DMT400053403	-2.27802	-1.97472	-2.29415
35.2	not assigned.unknown	pgsc0003dmp400053539	PGSC0003DMT400078987	-2.59585	-2.07582	-0.250734
35.2	not assigned.unknown	pgsc0003dmp400000646	highly similar to ( 550) AT5G12010 | Symbols: | unknown protein | chr5:3877975-3879483 REVERSEhighly similar to ( 553) loc_os01g40070 12001.m10279 protein expressed protein PGSC0003DMT400000875	-3.99661	-2.70637	-0.673147
35.2	not assigned.unknown	pgsc0003dmp400031282	LEA_3 PGSC0003DMT400046207	-2.20793	-1.89854	0.197224
35.2	not assigned.unknown	pgsc0003dmp400023844	weakly similar to ( 119) AT1G23710 | Symbols: | unknown protein | chr1:8385363-8386250 FORWARDDUF1645 PGSC0003DMT400035058	-1.76861	-2.05568	-0.979018
35.2	not assigned.unknown	pgsc0003dmp400032135	PGSC0003DMT400047469	-4.09817	-2.53865	-0.475228
Cluster 2
Bin Code	Bin Name	Probe ID	Description	FC 2 vs 0 (log 2)	FC 6 vs 0 (log 2)	FC 12 vs 0 (log 2)
1.1.1.1	PS.lightreaction.photosystem II.LHC-II	pgsc0003dmp400023743	moderately similar to ( 440) AT1G29930 | Symbols: CAB1, AB140, CAB140, LHCB1.3 | CAB1 (CHLOROPHYLL A/B BINDING PROTEIN 1); chlorophyll binding | chr1:10478071-10478874 FORWARDmoderately similar to ( 482) CB24_TOBAC Chlorophyll a-b binding protein 40, chloroplast precursor (LHCII type I CAB-40) (LHCP) - Nicotiana tabacum (Common tobacco)moderately similar to ( 433) loc_os01g41710 12001.m42672 prot…	-0.768888	-0.936955	-1.89236
1.1.1.1	PS.lightreaction.photosystem II.LHC-II	pgsc0003dmp400033446	moderately similar to ( 308) AT5G54270 | Symbols: LHCB3, LHCB3*1 | LHCB3 (LIGHT-HARVESTING CHLOROPHYLL B-BINDING PROTEIN 3); structural molecule | chr5:22038424-22039383 FORWARDmoderately similar to ( 298) CB23_HORVU Chlorophyll a-b binding protein of LHCII type III, chloroplast precursor (CAB) - Hordeum vulgare (Barley)moderately similar to ( 311) loc_os07g37550 12007.m079717 protein chlorophyll…	-0.135265	-0.877077	-1.89938
1.1.1.1	PS.lightreaction.photosystem II.LHC-II	pgsc0003dmp400023813	moderately similar to ( 291) AT2G34430 | Symbols: LHB1B1, LHCB1.4 | LHB1B1; chlorophyll binding | chr2:14524818-14525618 FORWARDmoderately similar to ( 314) CB2A_SPIOL Chlorophyll a-b binding protein, chloroplast precursor (LHCII type I CAB) (LHCP) - Spinacia oleracea (Spinach)moderately similar to ( 308) loc_os01g52240 12001.m11398 protein chlorophyll a-b binding protein 2, chloroplast precursor…	-1.55602	-1.32632	-2.35746
1.1.1.1	PS.lightreaction.photosystem II.LHC-II	pgsc0003dmp400029202	moderately similar to ( 459) AT1G29930 | Symbols: CAB1, AB140, CAB140, LHCB1.3 | CAB1 (CHLOROPHYLL A/B BINDING PROTEIN 1); chlorophyll binding | chr1:10478071-10478874 FORWARDhighly similar to ( 509) CB25_TOBAC Chlorophyll a-b binding protein 50, chloroplast precursor (LHCII type I CAB-50) (LHCP) - Nicotiana tabacum (Common tobacco)moderately similar to ( 455) loc_os01g41710 12001.m42672 protein …	-0.727897	-0.891093	-1.58857
1.1.1.1	PS.lightreaction.photosystem II.LHC-II	pgsc0003dmp400023744	moderately similar to ( 421) AT1G29930 | Symbols: CAB1, AB140, CAB140, LHCB1.3 | CAB1 (CHLOROPHYLL A/B BINDING PROTEIN 1); chlorophyll binding | chr1:10478071-10478874 FORWARDmoderately similar to ( 471) CB25_TOBAC Chlorophyll a-b binding protein 50, chloroplast precursor (LHCII type I CAB-50) (LHCP) - Nicotiana tabacum (Common tobacco)moderately similar to ( 420) loc_os01g41710 12001.m42672 prot…	-1.09749	-1.23643	-2.13035
1.1.1.1	PS.lightreaction.photosystem II.LHC-II	pgsc0003dmp400007654	moderately similar to ( 477) AT2G05100 | Symbols: LHCB2.1, LHCB2 | LHCB2.1; chlorophyll binding | chr2:1823449-1824331 REVERSEhighly similar to ( 513) CB23_TOBAC Chlorophyll a-b binding protein 36, chloroplast precursor (LHCII type I CAB-36) (LHCP) - Nicotiana tabacum (Common tobacco)moderately similar to ( 464) loc_os03g39610 12003.m35304 protein chlorophyll a-b binding protein, chloroplast prec…	-0.564523	-0.922568	-1.75452
1.1.1.1	PS.lightreaction.photosystem II.LHC-II	pgsc0003dmp400014557	moderately similar to ( 437) AT1G29930 | Symbols: CAB1, AB140, CAB140, LHCB1.3 | CAB1 (CHLOROPHYLL A/B BINDING PROTEIN 1); chlorophyll binding | chr1:10478071-10478874 FORWARDmoderately similar to ( 478) CB22_TOBAC Chlorophyll a-b binding protein 21, chloroplast precursor (LHCII type I CAB-21) (LHCP) - Nicotiana tabacum (Common tobacco)moderately similar to ( 432) loc_os01g52240 12001.m11398 prot…	-0.710578	-1.61747	-2.29693
1.1.1.1	PS.lightreaction.photosystem II.LHC-II	pgsc0003dmp400023742	moderately similar to ( 441) AT1G29930 | Symbols: CAB1, AB140, CAB140, LHCB1.3 | CAB1 (CHLOROPHYLL A/B BINDING PROTEIN 1); chlorophyll binding | chr1:10478071-10478874 FORWARDmoderately similar to ( 482) CB21_TOBAC Chlorophyll a-b binding protein 16, chloroplast precursor (LHCII type I CAB-16) (LHCP) - Nicotiana tabacum (Common tobacco)moderately similar to ( 440) loc_os01g41710 12001.m42672 prot…	-0.855583	-1.18342	-2.20183
1.3.7	PS.calvin cycle.FBPase	pgsc0003dmp400041709	weakly similar to ( 116) AT1G43670 | Symbols: | fructose-1,6-bisphosphatase, putative / D-fructose-1,6-bisphosphate 1-phosphohydrolase, putative / FBPase, putative | chr1:16468184-16470347 FORWARDweakly similar to ( 120) F16P2_SOLTU Fructose-1,6-bisphosphatase, cytosolic (EC 3.1.3.11) (D-fructose-1,6-bisphosphate 1-phosphohydrolase) (FBPase) (CY-F1) - Solanum tuberosum (Potato)weakly similar to (…	-0.576341	-0.267638	-3.07242
6.2	gluconeogenese/ glyoxylate cycle.malate synthase	pgsc0003dmp400026655	moderately similar to ( 218) AT5G03860 | Symbols: MLS | MLS (MALATE SYNTHASE); malate synthase | chr5:1032276-1034527 REVERSEmoderately similar to ( 253) MASY_RICCO Malate synthase, glyoxysomal (EC 2.3.3.9) - Ricinus communis (Castor bean)weakly similar to ( 196) loc_os04g40990 12004.m09079 protein malate synthase, glyoxysomal, putative, expressedmalate_synt_A Malate_synthase PRK09255 malate_synt…	-1.47806	-1.54498	-2.41099
10.6.3	cell wall.degradation.pectate lyases and polygalacturonases	pgsc0003dmp400026712	highly similar to ( 634) AT4G24780 | Symbols: | pectate lyase family protein | chr4:12770631-12772227 REVERSEmoderately similar to ( 407) PEL_LILLO Pectate lyase precursor (EC 4.2.2.2) - Lilium longiflorum (Trumpet lily)highly similar to ( 583) loc_os04g05050 12004.m35243 protein pectate lyase 8 precursor, putative, expressedAmb_all Pec_lyase_C PelB PGSC0003DMT400039385	-2.07709	-1.74913	-2.38173
10.7	cell wall.modification	pgsc0003dmp400007816	moderately similar to ( 366) AT2G39700 | Symbols: ATEXPA4, ATEXP4, ATHEXP ALPHA 1.6 | ATEXPA4 (ARABIDOPSIS THALIANA EXPANSIN A4) | chr2:16544246-16545434 REVERSEmoderately similar to ( 363) EXPA7_ORYSA Expansin-A7 precursor (OsEXPA7) (Alpha-expansin-7) (OsEXP7) (OsaEXPa1.26) - Oryza sativa (Rice)moderately similar to ( 363) loc_os03g60720 12003.m10961 protein alpha-expansin 6 precursor, putative,…	0.0606493	-0.804242	-2.14274
10.7	cell wall.modification	pgsc0003dmp400007815	moderately similar to ( 417) AT2G39700 | Symbols: ATEXPA4, ATEXP4, ATHEXP ALPHA 1.6 | ATEXPA4 (ARABIDOPSIS THALIANA EXPANSIN A4) | chr2:16544246-16545434 REVERSEmoderately similar to ( 406) EXPA7_ORYSA Expansin-A7 precursor (OsEXPA7) (Alpha-expansin-7) (OsEXP7) (OsaEXPa1.26) - Oryza sativa (Rice)moderately similar to ( 406) loc_os03g60720 12003.m10961 protein alpha-expansin 6 precursor, putative,…	0.142382	-0.825879	-2.21766
10.7	cell wall.modification	pgsc0003dmp400031910	moderately similar to ( 377) AT4G28250 | Symbols: ATEXPB3, EXPB3, ATHEXP BETA 1.6 | ATEXPB3 (ARABIDOPSIS THALIANA EXPANSIN B3) | chr4:14000446-14001945 REVERSEmoderately similar to ( 362) EXB17_ORYSA Expansin-B17 precursor (OsEXPB17) (Beta-expansin-17) (OsaEXPb1.13) - Oryza sativa (Rice)moderately similar to ( 355) loc_os02g42650 12002.m09300 protein beta-expansin 3 precursor, putative, expressed…	-1.2546	-0.886486	-2.76988
10.7	cell wall.modification	pgsc0003dmp400029123	moderately similar to ( 294) AT2G40610 | Symbols: ATEXPA8, EXP8, ATEXP8, ATHEXP ALPHA 1.11 | ATEXPA8 (ARABIDOPSIS THALIANA EXPANSIN A8) | chr2:16949121-16950472 REVERSEmoderately similar to ( 281) EXPA2_ORYSA Expansin-A2 precursor (OsEXPA2) (Alpha-expansin-2) (OsEXP2) (OsaEXPa1.23) (RiExB) (RiExC) - Oryza sativa (Rice)moderately similar to ( 281) loc_os01g60770 12001.m12205 protein alpha-expansin…	-0.676088	-2.25956	-4.20808
10.8.1	cell wall.pectin*esterases.PME	pgsc0003dmp400033458	moderately similar to ( 457) AT1G11580 | Symbols: ATPMEPCRA, PMEPCRA | PMEPCRA (METHYLESTERASE PCR A); enzyme inhibitor/ pectinesterase | chr1:3888730-3890649 FORWARDmoderately similar to ( 404) PME_PRUPE Pectinesterase PPE8B precursor (EC 3.1.1.11) (Pectin methylesterase) (PE) - Prunus persica (Peach)moderately similar to ( 452) loc_os01g57854 12001.m11933 protein pectinesterase-1 precursor, put…	-0.603122	-0.170953	-1.9231
11.3	lipid metabolism.Phospholipid synthesis	pgsc0003dmp400025476	highly similar to ( 798) AT3G18000 | Symbols: NMT1, XPL1, PEAMT | XPL1 (XIPOTL 1); methyltransferase/ phosphoethanolamine N-methyltransferase | chr3:6154578-6157331 FORWARDhighly similar to ( 798) PEAM1_ARATH Phosphoethanolamine N-methyltransferase 1 (EC 2.1.1.103) (PEAMT 1) (AtNMT1) - Arabidopsis thaliana (Mouse-ear cress)highly similar to ( 791) loc_os01g50030 12001.m11187 protein phosphoethano…	-1.72207	-1.54189	-2.01328
11.3.2	lipid metabolism.Phospholipid synthesis.choline kinase	pgsc0003dmp400043515	moderately similar to ( 347) AT1G71697 | Symbols: ATCK1, CK | ATCK1 (CHOLINE KINASE 1); choline kinase | chr1:26971537-26973177 FORWARDmoderately similar to ( 341) loc_os01g08760 12001.m07501 protein choline/ethanolamine kinase, putative, expressedCholine_kinase PGSC0003DMT400064547	-0.460465	-1.01797	-2.38803
13.1.5.3.2	amino acid metabolism.synthesis.serine-glycine-cysteine group.cysteine.SAT	pgsc0003dmp400002850	weakly similar to ( 154) AT4G35640 | Symbols: ATSERAT3;2 | ATSERAT3;2 (Serine acetyltransferase 3;2); acetyltransferase/ serine O-acetyltransferase | chr4:16905755-16907977 REVERSEweakly similar to ( 162) loc_os03g04140 12003.m35002 protein serine acetyltransferase 2, putative, expressedcysE CysE PGSC0003DMT400003991	-1.73386	-0.742883	-1.86286
13.2.3.1.1	amino acid metabolism.degradation.aspartate family.asparagine.L-asparaginase	pgsc0003dmp400014066	highly similar to ( 534) AT3G16150 | Symbols: | L-asparaginase, putative / L-asparagine amidohydrolase, putative | chr3:5471794-5473033 FORWARDmoderately similar to ( 366) ASPG_LUPLU L-asparaginase precursor (EC 3.5.1.1) (L-asparagine amidohydrolase) [Contains: L-asparaginase subunit alpha; L-asparaginase subunit beta] - Lupinus luteus (European yellow lupin)moderately similar to ( 496) loc_os04g…	-0.27158	-0.876233	-2.47287
14.2	S-assimilation.APR	pgsc0003dmp400028819	highly similar to ( 703) AT4G21990 | Symbols: APR3, PRH-26, PRH26, ATAPR3 | APR3 (APS REDUCTASE 3); adenylyl-sulfate reductase | chr4:11657284-11658973 REVERSEhighly similar to ( 618) loc_os07g32570 12007.m07520 protein OsAPRL1 - Oryza sativa adenosine 5'-phosphosulfate reductase-like, expressedPRK02090 CysH PDI_a_APS_reductase PAPS_reduct PAPS_reductase PDI_a_family PGSC0003DMT400042488	-1.34049	-0.696448	-1.55144
16.1.5	secondary metabolism.isoprenoids.terpenoids	pgsc0003dmp400020871	moderately similar to ( 380) AT5G23960 | Symbols: ATTPS21, TPS21 | TPS21 (TERPENE SYNTHASE 21); (-)-E-beta-caryophyllene synthase/ alpha-humulene synthase | chr5:8092969-8095128 FORWARDhighly similar to ( 514) DCS1_GOSHI (+)-delta-cadinene synthase (EC 4.2.3.13) (D-cadinene synthase) - Gossypium hirsutum (Upland cotton)moderately similar to ( 345) loc_os08g04500 12008.m04593 protein terpene synth…	-1.55577	-0.59873	-3.09379
17.1.1.1.10	hormone metabolism.abscisic acid.synthesis-degradation.synthesis.9-cis-epoxycarotenoid dioxygenase	pgsc0003dmp400048044	highly similar to ( 834) AT3G14440 | Symbols: NCED3, ATNCED3, STO1, SIS7 | NCED3 (NINE-CIS-EPOXYCAROTENOID DIOXYGENASE 3); 9-cis-epoxycarotenoid dioxygenase | chr3:4831678-4833477 REVERSEhighly similar to ( 756) loc_os03g44380 12003.m09477 protein 9-cis-epoxycarotenoid dioxygenase 2, putative, expressedRPE65 COG3670 PGSC0003DMT400071048	-1.78406	-2.69776	-3.03255
17.2.3	hormone metabolism.auxin.induced-regulated-responsive-activated	pgsc0003dmp400046416	weakly similar to ( 172) AT1G75580 | Symbols: | auxin-responsive protein, putative | chr1:28377530-28377856 FORWARDvery weakly similar to (89.0) ARG7_PHAAU Indole-3-acetic acid-induced protein ARG7 - Phaseolus aureus (Mung bean) (Vigna radiata)weakly similar to ( 110) loc_os02g24700 12002.m07617 protein OsSAUR8 - Auxin-responsive SAUR gene family member, expressedAuxin_inducible PGSC0003DMT400068…	-0.28187	-1.47668	-2.55653
21.4	redox.glutaredoxins	pgsc0003dmp400039263	weakly similar to ( 167) AT3G21460 | Symbols: | electron carrier/ protein disulfide oxidoreductase | chr3:7557567-7557875 REVERSEweakly similar to ( 135) loc_os01g27140 12001.m09165 protein glutaredoxin, putative, expressedGRX_GRXh_1_2_like PGSC0003DMT400058325	-0.545106	-2.52269	-3.37141
21.4	redox.glutaredoxins	pgsc0003dmp400021712	moderately similar to ( 248) AT1G64500 | Symbols: | glutaredoxin family protein | chr1:23953270-23954376 FORWARDweakly similar to ( 149) loc_os01g13480 12001.m07957 protein electron transporter/ thiol-disulfide exchange intermediate, putative, expressedGRX_GRX_like PGSC0003DMT400031969	-1.35273	-2.2063	-1.91228
21.4	redox.glutaredoxins	pgsc0003dmp400021711	weakly similar to ( 187) AT1G64500 | Symbols: | glutaredoxin family protein | chr1:23953270-23954376 FORWARDweakly similar to ( 139) loc_os04g54860 12004.m10378 protein glutaredoxin family protein, expressedGRX_GRX_like PGSC0003DMT400031968	-1.3968	-2.07926	-1.8704
26.7	misc.oxidases - copper, flavone etc.	pgsc0003dmp400031145	highly similar to ( 590) AT4G29720 | Symbols: ATPAO5 | ATPAO5 (Polyamine oxidase 5); amine oxidase/ electron carrier/ oxidoreductase | chr4:14553456-14555057 REVERSEweakly similar to ( 107) PAO_MAIZE Polyamine oxidase precursor (EC 1.5.3.11) - Zea mays (Maize)moderately similar to ( 429) loc_os01g51320 12001.m11313 protein peroxisomal N1-acetyl-spermine/spermidine oxidase, putative, expressedAmin…	-1.39284	-1.65787	-2.23224
26.21	misc.protease inhibitor/seed storage/lipid transfer protein (LTP) family protein	pgsc0003dmp400035578	very weakly similar to (89.0) AT2G45180 | Symbols: | protease inhibitor/seed storage/lipid transfer protein (LTP) family protein | chr2:18626377-18626781 FORWARDvery weakly similar to (86.3) 14KD_DAUCA 14 kDa proline-rich protein DC2.15 precursor - Daucus carota (Carrot)very weakly similar to (84.7) loc_os04g46820 12004.m09630 protein cortical cell-delineating protein precursor, putativeHPS_like …	-0.606091	-1.44267	-2.19564
26.21	misc.protease inhibitor/seed storage/lipid transfer protein (LTP) family protein	pgsc0003dmp400045039	weakly similar to ( 119) AT4G00165 | Symbols: | protease inhibitor/seed storage/lipid transfer protein (LTP) family protein | chr4:69433-69819 REVERSEvery weakly similar to (94.7) 14KD_DAUCA 14 kDa proline-rich protein DC2.15 precursor - Daucus carota (Carrot)very weakly similar to (92.4) loc_os04g46810 12004.m09629 protein cortical cell-delineating protein precursor, putative, expressedHPS_like …	0.00670754	-0.668004	-1.64015
26.22	misc.short chain dehydrogenase/reductase (SDR)	pgsc0003dmp400012709	moderately similar to ( 330) AT3G55290 | Symbols: | short-chain dehydrogenase/reductase (SDR) family protein | chr3:20502653-20503730 FORWARDvery weakly similar to (87.8) FABG1_BRANA 3-oxoacyl-[acyl-carrier-protein] reductase 1, chloroplast precursor (EC 1.1.1.100) (3-ketoacyl-acyl carrier protein reductase 1) (Beta-keto acyl-carrier protein reductase 1) - Brassica napus (Rape)moderately similar …	-1.72709	-3.95751	-3.74239
26.22	misc.short chain dehydrogenase/reductase (SDR)	pgsc0003dmp400014682	weakly similar to ( 140) AT3G55310 | Symbols: | binding / catalytic/ oxidoreductase | chr3:20505873-20506958 FORWARDweakly similar to ( 113) loc_os08g39960 12008.m26742 protein 3-oxoacyl-reductase, chloroplast precursor, putative, expressedCOG4221 PGSC0003DMT400021572	-2.03176	-3.80833	-3.83949
26.22	misc.short chain dehydrogenase/reductase (SDR)	pgsc0003dmp400014680	weakly similar to ( 139) AT3G55310 | Symbols: | binding / catalytic/ oxidoreductase | chr3:20505873-20506958 FORWARDweakly similar to ( 114) loc_os08g39960 12008.m26742 protein 3-oxoacyl-reductase, chloroplast precursor, putative, expressedCOG4221 PGSC0003DMT400021570	-1.5242	-4.12723	-3.35086
26.22	misc.short chain dehydrogenase/reductase (SDR)	pgsc0003dmp400009845	weakly similar to ( 164) AT3G55290 | Symbols: | short-chain dehydrogenase/reductase (SDR) family protein | chr3:20502653-20503730 FORWARDweakly similar to ( 150) loc_os08g39960 12008.m26742 protein 3-oxoacyl-reductase, chloroplast precursor, putative, expressedfabG PRK12826 PGSC0003DMT400014256	-1.24561	-3.96328	-2.65347
26.22	misc.short chain dehydrogenase/reductase (SDR)	pgsc0003dmp400020594	moderately similar to ( 352) AT3G55290 | Symbols: | short-chain dehydrogenase/reductase (SDR) family protein | chr3:20502653-20503730 FORWARDweakly similar to ( 112) SDR1_PICAB Short-chain type dehydrogenase/reductase (EC 1.-.-.-) - Picea abies (Norway spruce) (Picea excelsa)moderately similar to ( 307) loc_os08g39960 12008.m26742 protein 3-oxoacyl-reductase, chloroplast precursor, putative, expr…	-0.979473	-0.713991	-2.492
26.24	misc.GCN5-related N-acetyltransferase	pgsc0003dmp400025189	weakly similar to ( 194) AT1G72030 | Symbols: | GCN5-related N-acetyltransferase (GNAT) family protein | chr1:27110887-27111825 FORWARDmoderately similar to ( 206) loc_os07g16130 12007.m06056 protein histone acetyltransferase HPA2 and related acetyltransferases, putative, expressed PGSC0003DMT400037096	-1.25514	-2.12531	-2.30514
27.3.7	RNA.regulation of transcription.C2C2(Zn) CO-like, Constans-like zinc finger family	pgsc0003dmp400006480	moderately similar to ( 206) AT4G38960 | Symbols: | zinc finger (B-box type) family protein | chr4:18162300-18163045 FORWARDmoderately similar to ( 226) loc_os09g35880 12009.m06539 protein salt tolerance-like protein, putative, expressed PGSC0003DMT400009328	-2.68947	-4.25004	-4.0123
27.3.7	RNA.regulation of transcription.C2C2(Zn) CO-like, Constans-like zinc finger family	pgsc0003dmp400006479	weakly similar to ( 186) AT4G38960 | Symbols: | zinc finger (B-box type) family protein | chr4:18162300-18163045 FORWARDmoderately similar to ( 204) loc_os09g35880 12009.m06539 protein salt tolerance-like protein, putative, expressed PGSC0003DMT400009327	-2.37062	-4.76393	-3.65074
27.3.26	RNA.regulation of transcription.MYB-related transcription factor family	pgsc0003dmp400044420	weakly similar to ( 123) AT1G18330 | Symbols: EPR1 | EPR1 (EARLY-PHYTOCHROME-RESPONSIVE1); DNA binding / transcription factor | chr1:6306196-6307718 REVERSEweakly similar to ( 127) loc_os06g51260 12006.m091802 protein expressed protein PGSC0003DMT400065851	-0.927725	-2.92534	-1.83706
27.3.66	RNA.regulation of transcription.Psudo ARR transcription factor family	pgsc0003dmp400020015	moderately similar to ( 239) AT5G24470 | Symbols: APRR5, PRR5 | APRR5 (ARABIDOPSIS PSEUDO-RESPONSE REGULATOR 5); transcription regulator/ two-component response regulator | chr5:8356204-8358873 REVERSEmoderately similar to ( 254) PRR95_ORYSA Two-component response regulator-like PRR95 (Pseudo-response regulator 95) (OsPRR95) - Oryza sativa (Rice)moderately similar to ( 254) loc_os09g36220 12009.m…	-0.115098	-1.62119	-1.97001
27.3.71	RNA.regulation of transcription.SNF7	pgsc0003dmp400002067	moderately similar to ( 202) AT3G62080 | Symbols: | SNF7 family protein | chr3:22986191-22988517 FORWARDweakly similar to ( 120) loc_os01g18280 12001.m08370 protein SNF7 family protein, expressed PGSC0003DMT400002860	-2.5992	-2.59359	-3.02488
28.1	DNA.synthesis/chromatin structure	pgsc0003dmp400024113	nearly identical (1193) AT5G44635 | Symbols: MCM6 | minichromosome maintenance family protein / MCM family protein | chr5:18006431-18010542 REVERSEmoderately similar to ( 263) MCM3_MAIZE DNA replication licensing factor MCM3 homolog (Replication origin activator) (ROA protein) (Fragment) - Zea mays (Maize)nearly identical (1182) loc_os05g14590 12005.m05870 protein DNA replication licensing factor…	-0.25463	-1.1953	-2.79975
28.1	DNA.synthesis/chromatin structure	pgsc0003dmp400003909	highly similar to ( 578) AT1G44900 | Symbols: MCM2 | ATP binding / DNA binding / DNA-dependent ATPase | chr1:16970291-16974457 FORWARDmoderately similar to ( 234) MCM3_MAIZE DNA replication licensing factor MCM3 homolog (Replication origin activator) (ROA protein) (Fragment) - Zea mays (Maize)highly similar to ( 620) loc_os11g29380 12011.m06848 protein DNA replication licensing factor Mcm2, putat…	0.114175	-0.875149	-2.24991
28.1	DNA.synthesis/chromatin structure	pgsc0003dmp400040328	moderately similar to ( 204) AT5G23520 | Symbols: | LOCATED IN: cytoplasm; EXPRESSED IN: 20 plant structures; EXPRESSED DURING: 13 growth stages; CONTAINS InterPro DOMAIN/s: Smr protein/MutS2 C-terminal (InterPro:IPR002625), Region of unknown function DUF1771 (InterPro:IPR013899); Has 91 Blast hits to 91 proteins in 45 species: Archae - 0; Bacteria - 6; Metazoa - 8; Fungi - 45; Plants - 27; Virus…	-0.135791	-1.27359	-1.26723
28.1	DNA.synthesis/chromatin structure	pgsc0003dmp400042640	highly similar to ( 876) AT5G08020 | Symbols: ATRPA70B, RPA70B | RPA70B (RPA70-KDA SUBUNIT B); DNA binding / nucleic acid binding | chr5:2572107-2574879 FORWARDhighly similar to ( 837) loc_os03g11540 12003.m06606 protein replication protein A 70 kDa DNA-binding subunit, putative, expressedRep_fac-A_C RPA1_DBD_C RPA1_DBD_A RPA1_DBD_B Rep-A_N PGSC0003DMT400063329	-1.00331	-0.917754	-3.12079
28.1	DNA.synthesis/chromatin structure	pgsc0003dmp400003910	nearly identical (1312) AT1G44900 | Symbols: MCM2 | ATP binding / DNA binding / DNA-dependent ATPase | chr1:16970291-16974457 FORWARDmoderately similar to ( 307) MCM3_MAIZE DNA replication licensing factor MCM3 homolog (Replication origin activator) (ROA protein) (Fragment) - Zea mays (Maize)nearly identical (1375) loc_os11g29380 12011.m06848 protein DNA replication licensing factor Mcm2, putativ…	0.236048	-0.943089	-2.21876
28.1	DNA.synthesis/chromatin structure	pgsc0003dmp400005983	highly similar to ( 533) AT2G26490 | Symbols: | transducin family protein / WD-40 repeat family protein | chr2:11268035-11269432 FORWARDmoderately similar to ( 475) loc_os03g52870 12003.m10260 protein nucleotide binding protein, putative, expressedWD40 PGSC0003DMT400008621	-0.35646	-2.43198	-1.94825
28.1	DNA.synthesis/chromatin structure	pgsc0003dmp400019244	moderately similar to ( 249) AT2G31270 | Symbols: ATCDT1A, CDT1A, CDT1 | CDT1A (ARABIDOPSIS HOMOLOG OF YEAST CDT1 A); cyclin-dependent protein kinase/ protein binding | chr2:13329037-13331544 FORWARDmoderately similar to ( 247) loc_os04g10650 12004.m06315 protein CDT1a protein, putative, expressedCDT1 PGSC0003DMT400028257	-0.297439	-0.745271	-2.76664
28.1.3	DNA.synthesis/chromatin structure.histone	pgsc0003dmp400040719	weakly similar to ( 135) AT5G59970 | Symbols: | histone H4 | chr5:24146352-24146663 REVERSEweakly similar to ( 135) H4_CAPAN Histone H4 (CaH4) - Capsicum annuum (Bell pepper)weakly similar to ( 135) loc_os10g39410 12010.m06709 protein histone H4, putative, expressedH4 H4 HHT1 PGSC0003DMT400060471	-1.01172	-0.729601	-2.76667
29.4	protein.postranslational modification	pgsc0003dmp400045562	moderately similar to ( 358) AT4G16970 | Symbols: | ATP binding / kinase/ protein kinase/ protein serine/threonine kinase | chr4:9551516-9555766 REVERSEmoderately similar to ( 304) loc_os10g41390 12010.m06903 protein protein kinase domain containing protein, expressedS_TKc S_TKc Pkinase PGSC0003DMT400067512	-0.805332	-0.770672	-3.28345
29.4.1.57	protein.postranslational modification.kinase.receptor like cytoplasmatic kinase VII	pgsc0003dmp400007825	weakly similar to ( 132) AT1G07570 | Symbols: APK1A, APK1 | APK1A; kinase/ protein serine/threonine kinase | chr1:2331369-2333210 REVERSEweakly similar to ( 116) loc_os03g60710 12003.m10960 protein protein kinase APK1B, chloroplast precursor, putative, expressed PGSC0003DMT400011260	-2.14856	-3.44173	-3.75745
29.5.11.4.3.2	protein.degradation.ubiquitin.E3.SCF.FBOX	pgsc0003dmp400014679	moderately similar to ( 390) AT2G32560 | Symbols: | F-box family protein | chr2:13824820-13826761 FORWARDmoderately similar to ( 383) loc_os01g17390 12001.m08330 protein cyclin-like F-box, putative, expressed PGSC0003DMT400021568	-0.81202	-1.44725	-2.21472
30.3	signalling.calcium	pgsc0003dmp400028465	weakly similar to ( 102) AT3G04530 | Symbols: PPCK2, PEPCK2 | PPCK2; kinase/ protein serine/threonine kinase | chr3:1221546-1222456 FORWARDvery weakly similar to (87.0) CDPK_SOYBN Calcium-dependent protein kinase SK5 (EC 2.7.11.1) (CDPK) - Glycine max (Soybean)very weakly similar to ( 100) loc_os02g41580 12002.m09194 protein calcium-dependent protein kinase 2, putative, expressedS_TKc S_TKc Pkina…	-0.36715	-0.617232	-1.50171
30.11	signalling.light	pgsc0003dmp400046513	moderately similar to ( 244) AT2G02710 | Symbols: PLP, PLPB | PLPB (PAS/LOV PROTEIN B); signal transducer/ two-component sensor | chr2:758812-760608 REVERSEweakly similar to ( 170) loc_os01g09120 12001.m43411 protein signal transducer/ two-component sensor molecule, putative, expressed PGSC0003DMT400068848	-0.106585	-1.73516	-1.22538
30.11	signalling.light	pgsc0003dmp400046516	moderately similar to ( 373) AT2G02710 | Symbols: PLP, PLPB | PLPB (PAS/LOV PROTEIN B); signal transducer/ two-component sensor | chr2:758812-760608 REVERSEmoderately similar to ( 277) loc_os01g09120 12001.m43411 protein signal transducer/ two-component sensor molecule, putative, expressed PGSC0003DMT400068851	-0.0864359	-1.62893	-1.14062
31.2	cell.division	pgsc0003dmp400047264	weakly similar to ( 194) AT3G55580 | Symbols: | regulator of chromosome condensation (RCC1) family protein | chr3:20612766-20615730 FORWARDweakly similar to ( 192) loc_os01g62810 12001.m97558 protein expressed protein PGSC0003DMT400069935	-1.11561	-3.10819	-3.08776
33.99	development.unspecified	pgsc0003dmp400014959	weakly similar to ( 135) AT5G13170 | Symbols: SAG29 | SAG29 (SENESCENCE-ASSOCIATED PROTEIN 29) | chr5:4181331-4183171 REVERSEweakly similar to ( 134) loc_os02g30910 12002.m08234 protein MTN3, putative, expressedMtN3_slv PGSC0003DMT400021966	-0.960709	-2.64459	-2.49732
34.5	transport.ammonium	pgsc0003dmp400050012	highly similar to ( 621) AT1G64780 | Symbols: ATAMT1;2, AMT1;2 | ATAMT1;2 (AMMONIUM TRANSPORTER 1;2); ammonium transmembrane transporter | chr1:24061021-24062565 REVERSEhighly similar to ( 592) loc_os04g43070 12004.m09271 protein ammonium transporter 1, member 2, putative, expressedAmmonium_transp AmtB PRK10666 PGSC0003DMT400073887	-1.43625	-1.97152	-2.16093
34.12	transport.metal	pgsc0003dmp400015533	highly similar to ( 740) AT3G53720 | Symbols: ATCHX20, CHX20 | ATCHX20 (CATION/H+ EXCHANGER 20); monovalent cation:proton antiporter/ sodium:hydrogen antiporter | chr3:19905826-19910027 REVERSEhighly similar to ( 612) loc_os05g02240 12005.m04760 protein ATCHX20, putative, expressedKefB Na_H_Exchanger PRK03659 PGSC0003DMT400022809	-2.84917	-3.03377	-3.26487
34.19	transport.Major Intrinsic Proteins	pgsc0003dmp400046408	MIP MIP GlpF PGSC0003DMT400068681	-0.707105	-1.70359	-1.85185
34.19.1	transport.Major Intrinsic Proteins.PIP	pgsc0003dmp400036311	moderately similar to ( 427) AT3G53420 | Symbols: PIP2A, PIP2, PIP2;1 | PIP2A (PLASMA MEMBRANE INTRINSIC PROTEIN 2A); water channel | chr3:19803906-19805454 REVERSEmoderately similar to ( 427) PIP22_ORYSA Probable aquaporin PIP2.2 (Plasma membrane intrinsic protein 2.2) (OsPIP2.2) - Oryza sativa (Rice)moderately similar to ( 427) loc_os02g41860 12002.m33784 protein aquaporin PIP2.2, putative, exp…	-1.2194	-2.40246	-2.3856
34.19.1	transport.Major Intrinsic Proteins.PIP	pgsc0003dmp400036308	moderately similar to ( 441) AT3G53420 | Symbols: PIP2A, PIP2, PIP2;1 | PIP2A (PLASMA MEMBRANE INTRINSIC PROTEIN 2A); water channel | chr3:19803906-19805454 REVERSEmoderately similar to ( 442) PIP22_ORYSA Probable aquaporin PIP2.2 (Plasma membrane intrinsic protein 2.2) (OsPIP2.2) - Oryza sativa (Rice)moderately similar to ( 442) loc_os02g41860 12002.m33784 protein aquaporin PIP2.2, putative, exp…	-1.16841	-2.36568	-2.34906
34.19.1	transport.Major Intrinsic Proteins.PIP	pgsc0003dmp400036309	moderately similar to ( 311) AT3G53420 | Symbols: PIP2A, PIP2, PIP2;1 | PIP2A (PLASMA MEMBRANE INTRINSIC PROTEIN 2A); water channel | chr3:19803906-19805454 REVERSEmoderately similar to ( 316) PIP22_ORYSA Probable aquaporin PIP2.2 (Plasma membrane intrinsic protein 2.2) (OsPIP2.2) - Oryza sativa (Rice)moderately similar to ( 318) loc_os02g41860 12002.m33784 protein aquaporin PIP2.2, putative, exp…	-1.06807	-2.24524	-2.35253
34.19.1	transport.Major Intrinsic Proteins.PIP	pgsc0003dmp400036064	moderately similar to ( 499) AT4G00430 | Symbols: TMP-C, PIP1;4, PIP1E | PIP1;4 (PLASMA MEMBRANE INTRINSIC PROTEIN 1;4); water channel | chr4:186143-187531 REVERSEhighly similar to ( 503) PIP11_ORYSA Aquaporin PIP1.1 (Plasma membrane intrinsic protein 1a) (PIP1a) (OsPIP1.1) (Water channel protein RWC1) (RWC-1) - Oryza sativa (Rice)highly similar to ( 503) loc_os02g44630 12002.m33812 protein aquap…	-0.632239	-2.65981	-3.05499
34.99	transport.misc	pgsc0003dmp400028195	highly similar to ( 620) AT5G65380 | Symbols: | ripening-responsive protein, putative | chr5:26123241-26126352 REVERSEhighly similar to ( 543) loc_os03g08900 12003.m06397 protein transparent testa 12 protein, putative, expressedNorM PRK01766 MatE PGSC0003DMT400041642	-1.22789	-2.55827	-1.55481
35.2	not assigned.unknown	pgsc0003dmp400052022	moderately similar to ( 365) AT2G41250 | Symbols: | haloacid dehalogenase-like hydrolase family protein | chr2:17200862-17202551 REVERSEmoderately similar to ( 381) loc_os07g46520 12007.m08869 protein rhythmically expressed gene 2 protein, putative, expressedHydrolase COG1011 Gph PGSC0003DMT400076776	-2.5654	-5.12457	-4.38959
35.2	not assigned.unknown	pgsc0003dmp400045050	PGSC0003DMT400066809	-1.27169	-2.28373	-1.64564
35.2	not assigned.unknown	pgsc0003dmp400031787	moderately similar to ( 236) AT5G26770 | Symbols: | unknown protein | chr5:9407981-9409735 REVERSEmoderately similar to ( 243) loc_os05g04530 12005.m04986 protein plant IF-like protein, putative, expressed PGSC0003DMT400046979	-2.81761	-1.76299	-3.04067
35.2	not assigned.unknown	pgsc0003dmp400064702	PGSC0003DMT400093027	-1.053	-2.44668	-2.51551
35.2	not assigned.unknown	pgsc0003dmp400016109	PGSC0003DMT400023628	0.512186	-1.15547	-1.41863
35.2	not assigned.unknown	pgsc0003dmp400031106	weakly similar to ( 125) AT4G32480 | Symbols: | unknown protein | chr4:15676488-15677776 FORWARDweakly similar to ( 124) loc_os01g54340 12001.m43190 protein plant-specific domain TIGR01615 family protein, expressedDUF506 PGSC0003DMT400045913	-1.64076	-2.56435	-3.09853
35.2	not assigned.unknown	pgsc0003dmp400013780	PGSC0003DMT400020222	-0.395897	-3.14646	-1.63495
35.2	not assigned.unknown	pgsc0003dmp400019497	weakly similar to ( 194) AT5G01750 | Symbols: | unknown protein | chr5:290034-291109 FORWARDweakly similar to ( 154) loc_os07g12730 12007.m05725 protein expressed proteinDUF567 PGSC0003DMT400028677	-2.86329	-3.14442	-3.19673
35.2	not assigned.unknown	pgsc0003dmp400021794	PGSC0003DMT400032087	-0.857489	-3.69585	-2.72185
35.2	not assigned.unknown	pgsc0003dmp400017409	PGSC0003DMT400025558	0.242602	-1.77201	-1.30853
35.2	not assigned.unknown	pgsc0003dmp400044860	highly similar to ( 593) AT2G15020 | Symbols: | unknown protein | chr2:6491706-6493286 REVERSEmoderately similar to ( 282) loc_os03g25850 12003.m07930 protein expressed protein PGSC0003DMT400066542	-2.19607	-4.75868	-3.13781
35.2	not assigned.unknown	pgsc0003dmp400042057	weakly similar to ( 194) AT3G56290 | Symbols: | unknown protein | chr3:20878743-20879541 REVERSEweakly similar to ( 186) loc_os01g60830 12001.m12211 protein expressed protein PGSC0003DMT400062463	-2.51479	-3.92083	-3.01986
35.2	not assigned.unknown	pgsc0003dmp400012498	PGSC0003DMT400018161	0.174707	-0.614494	-2.68758
35.2	not assigned.unknown	pgsc0003dmp400009640	PGSC0003DMT400013950	-0.905372	-2.19944	-2.32509
35.2	not assigned.unknown	pgsc0003dmp400004398	PGSC0003DMT400006367	-0.971973	-1.47825	-3.04967
35.2	not assigned.unknown	pgsc0003dmp400009896	PGSC0003DMT400014338	-2.62208	-1.75824	-2.87645
35.2	not assigned.unknown	pgsc0003dmp400015598	weakly similar to ( 117) AT4G18590 | Symbols: | FUNCTIONS IN: molecular_function unknown; INVOLVED IN: biological_process unknown; LOCATED IN: cellular_component unknown; EXPRESSED IN: 23 plant structures; EXPRESSED DURING: 13 growth stages; CONTAINS InterPro DOMAIN/s: Replication factor A protein 3 (InterPro:IPR013970), Nucleic acid-binding, OB-fold-like (InterPro:IPR016027); BEST Arabidopsis th…	-0.892293	-0.922357	-3.33256
35.2	not assigned.unknown	pgsc0003dmp400004489	weakly similar to ( 132) AT1G79770 | Symbols: | unknown protein | chr1:30014371-30014874 FORWARDweakly similar to ( 127) loc_os06g36040 12006.m08141 protein expressed proteinDUF1677 PGSC0003DMT400006489	-0.0222731	-2.7038	-2.86438
35.2	not assigned.unknown	pgsc0003dmp400058991	PGSC0003DMT400087316	-0.81317	-2.34662	-2.26261
35.2	not assigned.unknown	pgsc0003dmp400020382	PGSC0003DMT400029985	-0.491809	-2.56112	-1.6813
35.2	not assigned.unknown	pgsc0003dmp400038609	PGSC0003DMT400057397	-1.41501	-3.9814	-3.95913
Cluster 3
Bin Code	Bin Name	Probe ID	Description	FC 2 vs 0 (log 2)	FC 6 vs 0 (log 2)	FC 12 vs 0 (log 2)
10.6.2	cell wall.degradation.mannan-xylose-arabinose-fucose	pgsc0003dmp400039773	moderately similar to ( 215) AT5G49360 | Symbols: BXL1, ATBXL1 | BXL1 (BETA-XYLOSIDASE 1); hydrolase, hydrolyzing O-glycosyl compounds | chr5:20012179-20016659 REVERSEmoderately similar to ( 222) XYNB_PRUPE Putative beta-D-xylosidase (EC 3.2.1.-) (PpAz152) (Fragment) - Prunus persica (Peach)weakly similar to ( 184) loc_os11g44950 12011.m08328 protein auxin-induced beta-glucosidase, putative, expr…	1.73718	1.93954	0.532458
10.7	cell wall.modification	pgsc0003dmp400013723	moderately similar to ( 354) AT3G23730 | Symbols: | xyloglucan:xyloglucosyl transferase, putative / xyloglucan endotransglycosylase, putative / endo-xyloglucan transferase, putative | chr3:8550222-8551248 FORWARDmoderately similar to ( 353) BRU1_SOYBN Brassinosteroid-regulated protein BRU1 precursor - Glycine max (Soybean)moderately similar to ( 355) loc_os06g48160 12006.m09342 protein xyloglucan…	2.08015	1.19651	1.3474
10.7	cell wall.modification	pgsc0003dmp400037893	moderately similar to ( 424) AT4G14130 | Symbols: XTR7 | XTR7 (XYLOGLUCAN ENDOTRANSGLYCOSYLASE 7); hydrolase, acting on glycosyl bonds / hydrolase, hydrolyzing O-glycosyl compounds / xyloglucan:xyloglucosyl transferase | chr4:8137161-8138196 REVERSEmoderately similar to ( 443) BRU1_SOYBN Brassinosteroid-regulated protein BRU1 precursor - Glycine max (Soybean)moderately similar to ( 363) loc_os06g…	1.35007	2.36858	1.50985
10.7	cell wall.modification	pgsc0003dmp400008273	moderately similar to ( 410) AT4G14130 | Symbols: XTR7 | XTR7 (XYLOGLUCAN ENDOTRANSGLYCOSYLASE 7); hydrolase, acting on glycosyl bonds / hydrolase, hydrolyzing O-glycosyl compounds / xyloglucan:xyloglucosyl transferase | chr4:8137161-8138196 REVERSEmoderately similar to ( 424) BRU1_SOYBN Brassinosteroid-regulated protein BRU1 precursor - Glycine max (Soybean)moderately similar to ( 357) loc_os06g…	0.772517	1.70495	1.78783
17.5.3	hormone metabolism.ethylene.induced-regulated-responsive-activated	pgsc0003dmp400025755	weakly similar to ( 148) AT1G05710 | Symbols: | ethylene-responsive protein, putative | chr1:1716198-1717023 FORWARDweakly similar to ( 124) loc_os04g41570 12004.m101563 protein ER33 protein, putative, expressed PGSC0003DMT400037899	0.45905	2.10777	2.46319
20.1	stress.biotic	pgsc0003dmp400014543	weakly similar to ( 177) AT1G59620 | Symbols: CW9 | CW9; ATP binding | chr1:21902627-21905527 FORWARDweakly similar to ( 182) loc_os11g41540 12011.m080051 protein disease resistance RPP8-like protein 3, putative, expressedNB-ARC PGSC0003DMT400021372	-0.0363443	2.04223	-0.663706
20.1	stress.biotic	pgsc0003dmp400011559	moderately similar to ( 421) AT3G46530 | Symbols: RPP13 | RPP13 (RECOGNITION OF PERONOSPORA PARASITICA 13); ATP binding | chr3:17130739-17133246 REVERSEmoderately similar to ( 320) loc_os07g08890 12007.m05345 protein disease resistance protein RPM1, putative, expressedNB-ARC PGSC0003DMT400016707	2.1922	1.95517	1.3089
20.2.1	stress.abiotic.heat	pgsc0003dmp400020628	weakly similar to ( 187) AT3G46230 | Symbols: ATHSP17.4, HSP17.4 | ATHSP17.4 | chr3:16984263-16984733 REVERSEweakly similar to ( 184) HSP12_MEDSA 18.2 kDa class I heat shock protein - Medicago sativa (Alfalfa)weakly similar to ( 165) loc_os03g16020 12003.m101285 protein 17.4 kDa class I heat shock protein 2, putative, expressedHSP20 alpha-crystallin-Hsps IbpA PGSC0003DMT400030385	3.43242	2.59829	4.13869
20.2.1	stress.abiotic.heat	pgsc0003dmp400009820	moderately similar to ( 404) AT5G52640 | Symbols: HSP81-1, ATHS83, HSP81.1, HSP83, ATHSP90.1 | ATHSP90.1 (HEAT SHOCK PROTEIN 90.1); ATP binding / unfolded protein binding | chr5:21352542-21355147 FORWARDmoderately similar to ( 415) HSP83_IPONI Heat shock protein 83 - Ipomoea nil (Japanese morning glory) (Pharbitis nil)moderately similar to ( 388) loc_os04g01740 12004.m05490 protein heat shock pro…	3.31094	1.56797	2.34648
20.2.1	stress.abiotic.heat	pgsc0003dmp400011905	moderately similar to ( 434) AT5G23240 | Symbols: | DNAJ heat shock N-terminal domain-containing protein | chr5:7826857-7828534 REVERSEmoderately similar to ( 352) loc_os04g57880 12004.m10672 protein dnaJ domain containing protein, expressed PGSC0003DMT400017284	0.49011	1.4579	1.39612
20.2.1	stress.abiotic.heat	pgsc0003dmp400052950	weakly similar to ( 194) AT1G07400 | Symbols: | 17.8 kDa class I heat shock protein (HSP17.8-CI) | chr1:2275148-2275621 FORWARDmoderately similar to ( 216) HSP13_SOYBN 17.5 kDa class I heat shock protein (HSP 17.5-M) - Glycine max (Soybean)weakly similar to ( 180) loc_os01g04380 12001.m07073 protein 16.9 kDa class I heat shock protein 2, putative, expressedHSP20 alpha-crystallin-Hsps IbpA PGSC000…	2.94736	1.70851	3.28567
20.2.1	stress.abiotic.heat	pgsc0003dmp400052807	weakly similar to ( 193) AT2G29500 | Symbols: | 17.6 kDa class I small heat shock protein (HSP17.6B-CI) | chr2:12633279-12633740 REVERSEmoderately similar to ( 218) HSP13_SOYBN 17.5 kDa class I heat shock protein (HSP 17.5-M) - Glycine max (Soybean)weakly similar to ( 179) loc_os01g04380 12001.m07073 protein 16.9 kDa class I heat shock protein 2, putative, expressedHSP20 alpha-crystallin-Hsps Ibp…	5.44205	2.39481	4.1057
20.2.1	stress.abiotic.heat	pgsc0003dmp400016325	weakly similar to ( 184) AT4G10250 | Symbols: ATHSP22.0 | ATHSP22.0 | chr4:6370537-6371124 FORWARDmoderately similar to ( 201) HSP41_PEA 22.7 kDa class IV heat shock protein precursor - Pisum sativum (Garden pea)weakly similar to ( 174) loc_os04g36750 12004.m08715 protein 22.0 kDa class IV heat shock protein precursor, putative, expressedHSP20 alpha-crystallin-Hsps IbpA PGSC0003DMT400023932	2.47852	2.1622	3.55221
20.2.1	stress.abiotic.heat	pgsc0003dmp400020630	weakly similar to ( 178) AT3G46230 | Symbols: ATHSP17.4, HSP17.4 | ATHSP17.4 | chr3:16984263-16984733 REVERSEweakly similar to ( 178) HSP11_DAUCA 17.8 kDa class I heat shock protein (Clone DCHSP17.7) - Daucus carota (Carrot)weakly similar to ( 157) loc_os03g16020 12003.m101285 protein 17.4 kDa class I heat shock protein 2, putative, expressedHSP20 alpha-crystallin-Hsps IbpA PGSC0003DMT400030387	3.52895	2.45281	4.03552
20.2.1	stress.abiotic.heat	pgsc0003dmp400033615	weakly similar to ( 125) AT3G51910 | Symbols: AT-HSFA7A, HSFA7A | AT-HSFA7A; DNA binding / transcription factor | chr3:19265294-19266619 FORWARDweakly similar to ( 126) loc_os07g08140 12007.m05271 protein heat shock factor protein HSF30, putative, expressedHSF_DNA-bind HSF PGSC0003DMT400049802	4.60948	4.09657	2.18484
20.2.1	stress.abiotic.heat	pgsc0003dmp400037679	weakly similar to ( 153) AT5G12030 | Symbols: AT-HSP17.6A, HSP17.6 | AT-HSP17.6A (ARABIDOPSIS THALIANA HEAT SHOCK PROTEIN 17.6A); unfolded protein binding | chr5:3884214-3884684 REVERSEmoderately similar to ( 201) HSP21_SOYBN 17.9 kDa class II heat shock protein - Glycine max (Soybean)weakly similar to ( 155) loc_os01g08860 12001.m150501 protein 17.5 kDa class II heat shock protein, putative, exp…	3.21844	1.7556	2.94101
20.2.1	stress.abiotic.heat	pgsc0003dmp400048253	nearly identical (1082) AT5G02500 | Symbols: HSC70-1, HSP70-1, AT-HSC70-1, HSC70 | HSC70-1 (HEAT SHOCK COGNATE PROTEIN 70-1); ATP binding | chr5:554055-556334 REVERSEnearly identical (1080) HSP7C_PETHY Heat shock cognate 70 kDa protein - Petunia hybrida (Petunia)nearly identical (1087) loc_os01g62290 12001.m150772 protein heat shock cognate 70 kDa protein, putative, expressedHSP70 dnaK DnaK dnaK …	3.14398	1.29835	2.3302
20.2.1	stress.abiotic.heat	pgsc0003dmp400042657	nearly identical (1392) AT1G74310 | Symbols: ATHSP101, HSP101, HOT1 | ATHSP101 (ARABIDOPSIS THALIANA HEAT SHOCK PROTEIN 101); ATP binding / ATPase/ nucleoside-triphosphatase/ nucleotide binding / protein binding | chr1:27936715-27939862 REVERSEnearly identical (1339) HS101_ORYSA Heat shock protein 101 - Oryza sativa (Rice)nearly identical (1339) loc_os05g44340 12005.m08560 protein heat shock prot…	2.74748	2.08269	3.34183
20.2.1	stress.abiotic.heat	pgsc0003dmp400014394	weakly similar to ( 149) AT5G12020 | Symbols: HSP17.6II | HSP17.6II (17.6 KDA CLASS II HEAT SHOCK PROTEIN) | chr5:3882409-3882876 REVERSEweakly similar to ( 199) HSP21_SOYBN 17.9 kDa class II heat shock protein - Glycine max (Soybean)weakly similar to ( 154) loc_os01g08860 12001.m150501 protein 17.5 kDa class II heat shock protein, putative, expressedHSP20 alpha-crystallin-Hsps IbpA PGSC0003DMT40…	5.04831	2.58167	3.34931
20.2.4	stress.abiotic.touch/wounding	pgsc0003dmp400011750	weakly similar to ( 111) AT3G10985 | Symbols: SAG20, WI12, ATWI-12 | SAG20 (SENESCENCE ASSOCIATED GENE 20) | chr3:3442776-3443108 FORWARDmoderately similar to ( 207) WUN1_SOLTU Wound-induced protein 1 - Solanum tuberosum (Potato)weakly similar to ( 111) loc_os05g27580 12005.m07046 protein wound-induced protein WI12 containing proteinWI12 PGSC0003DMT400017004	0.547622	1.60777	1.8091
26.4.1	misc.beta 1,3 glucan hydrolases.glucan endo-1,3-beta-glucosidase	pgsc0003dmp400045756	moderately similar to ( 448) AT2G27500 | Symbols: | glycosyl hydrolase family 17 protein | chr2:11752364-11753514 REVERSEmoderately similar to ( 235) E13B_WHEAT Glucan endo-1,3-beta-glucosidase precursor (EC 3.2.1.39) ((1->3)-beta-glucan endohydrolase) ((1->3)-beta-glucanase) (Beta-1,3-endoglucanase) - Triticum aestivum (Wheat)moderately similar to ( 427) loc_os04g33640 12004.m35305 protein gluca…	0.728451	2.38951	1.97711
26.4.1	misc.beta 1,3 glucan hydrolases.glucan endo-1,3-beta-glucosidase	pgsc0003dmp400045757	moderately similar to ( 348) AT2G27500 | Symbols: | glycosyl hydrolase family 17 protein | chr2:11752364-11753514 REVERSEweakly similar to ( 191) E13B_WHEAT Glucan endo-1,3-beta-glucosidase precursor (EC 3.2.1.39) ((1->3)-beta-glucan endohydrolase) ((1->3)-beta-glucanase) (Beta-1,3-endoglucanase) - Triticum aestivum (Wheat)moderately similar to ( 342) loc_os04g33640 12004.m35305 protein glucan en…	0.661036	2.32051	1.95728
27.3.23	RNA.regulation of transcription.HSF,Heat-shock transcription factor family	pgsc0003dmp400033604	weakly similar to ( 116) AT3G22830 | Symbols: AT-HSFA6B, HSFA6B | AT-HSFA6B; DNA binding / transcription factor | chr3:8078981-8080895 FORWARDweakly similar to ( 110) loc_os03g06630 12003.m101198 protein heat shock factor protein 1, putative, expressed PGSC0003DMT400049791	4.51868	3.78375	1.85581
29.5.4	protein.degradation.aspartate protease	pgsc0003dmp400049836	moderately similar to ( 256) AT1G03220 | Symbols: | extracellular dermal glycoprotein, putative / EDGP, putative | chr1:787143-788444 FORWARDmoderately similar to ( 322) 7SB1_SOYBN Basic 7S globulin precursor (Bg) (SBg7S) [Contains: Basic 7S globulin high kDa subunit; Basic 7S globulin low kDa subunit] - Glycine max (Soybean)moderately similar to ( 204) loc_os05g33410 12005.m07573 protein basic 7…	0.341611	2.15396	1.86175
30.1.1	signalling.in sugar and nutrient physiology	pgsc0003dmp400029395	moderately similar to ( 469) AT2G17230 | Symbols: EXL5 | EXL5 (EXORDIUM LIKE 5) | chr2:7494892-7495983 REVERSEmoderately similar to ( 352) loc_os06g04250 12006.m05154 protein phi-1-like phosphate-induced protein, putative, expressedPhi_1 PGSC0003DMT400043340	0.56586	2.46285	1.74539
30.1.1	signalling.in sugar and nutrient physiology	pgsc0003dmp400022271	moderately similar to ( 361) AT5G64260 | Symbols: EXL2 | EXL2 (EXORDIUM LIKE 2) | chr5:25703980-25704897 FORWARDmoderately similar to ( 294) loc_os08g37840 12008.m07769 protein PHI-1, putative, expressedPhi_1 PGSC0003DMT400032756	2.09747	1.27182	1.24157
30.3	signalling.calcium	pgsc0003dmp400023078	weakly similar to ( 157) AT1G27770 | Symbols: ACA1, PEA1 | ACA1 (AUTO-INHIBITED CA2+-ATPASE 1); calcium channel/ calcium-transporting ATPase/ calmodulin binding | chr1:9671912-9676010 REVERSEweakly similar to ( 157) ACA1_ORYSA Calcium-transporting ATPase 1, plasma membrane-type (EC 3.6.3.8) (Ca(2+)-ATPase isoform 1) (Plastid envelope ATPase 1) - Oryza sativa (Rice)weakly similar to ( 157) loc_os1…	0.83942	1.85847	2.38509
34.12	transport.metal	pgsc0003dmp400053473	moderately similar to ( 471) AT2G46800 | Symbols: ZAT, ATMTP1, MTP1, ZAT1, ATCDF1 | ZAT (ZINC TRANSPORTER OF ARABIDOPSIS THALIANA); inorganic anion transmembrane transporter/ metal ion transmembrane transporter/ zinc ion transmembrane transporter | chr2:19238128-19239324 FORWARDmoderately similar to ( 452) loc_os05g03780 12005.m04912 protein metal tolerance protein A2, putative, expressedCzcD Cat…	1.72426	1.24605	0.64264
34.99	transport.misc	pgsc0003dmp400044115	moderately similar to ( 485) AT5G52450 | Symbols: | MATE efflux protein-related | chr5:21289042-21291749 REVERSEmoderately similar to ( 494) loc_os06g29844 12006.m07528 protein transparent testa 12 protein, putative, expressedNorM PRK01766 PRK00187 MatE PGSC0003DMT400065417	1.70313	2.38313	0.841041
35.2	not assigned.unknown	pgsc0003dmp400003056	weakly similar to ( 125) AT5G06970 | Symbols: | FUNCTIONS IN: molecular_function unknown; INVOLVED IN: biological_process unknown; LOCATED IN: cellular_component unknown; EXPRESSED IN: 22 plant structures; EXPRESSED DURING: 13 growth stages; CONTAINS InterPro DOMAIN/s: Munc13 homology 1 (InterPro:IPR014770), Protein of unknown function DUF810 (InterPro:IPR008528), Munc13 homology 2 (InterPro:IPR0…	1.11126	2.33265	1.6575
35.2	not assigned.unknown	pgsc0003dmp400004233	PGSC0003DMT400006111	1.78122	3.00193	1.36783
35.2	not assigned.unknown	pgsc0003dmp400012399	moderately similar to ( 298) AT3G60450 | Symbols: | INVOLVED IN: biological_process unknown; LOCATED IN: cellular_component unknown; EXPRESSED IN: 24 plant structures; EXPRESSED DURING: 14 growth stages; CONTAINS InterPro DOMAIN/s: Phosphoglycerate mutase (InterPro:IPR013078), PRIB5 (InterPro:IPR012398); BEST Arabidopsis thaliana protein match is: unknown protein (TAIR:AT3G60440.1); Has 187 Blast…	1.86281	0.750575	1.25367
35.2	not assigned.unknown	pgsc0003dmp400036230	very weakly similar to (80.5) AT4G37300 | Symbols: MEE59 | MEE59 (maternal effect embryo arrest 59) | chr4:17554805-17555498 FORWARDweakly similar to ( 132) loc_os03g15920 12003.m35599 protein expressed protein PGSC0003DMT400053731	0.931892	2.66951	1.26302
35.2	not assigned.unknown	pgsc0003dmp400066717	PGSC0003DMT400095042	0.177383	1.58196	1.5105
35.2	not assigned.unknown	pgsc0003dmp400005821	very weakly similar to (82.0) AT1G57680 | Symbols: | FUNCTIONS IN: molecular_function unknown; INVOLVED IN: biological_process unknown; LOCATED IN: endomembrane system; EXPRESSED IN: 24 plant structures; EXPRESSED DURING: 15 growth stages; CONTAINS InterPro DOMAIN/s: Uncharacterised conserved protein UCP031277 (InterPro:IPR016971); Has 35 Blast hits to 35 proteins in 10 species: Archae - 0; Bacte…	1.15842	2.17309	1.03669
35.2	not assigned.unknown	pgsc0003dmp400053415	PGSC0003DMT400078807	0.82059	2.12308	1.70335
35.2	not assigned.unknown	pgsc0003dmp400028800	weakly similar to ( 167) AT4G04330 | Symbols: | unknown protein | chr4:2116700-2118563 REVERSEweakly similar to ( 150) loc_os08g32930 12008.m07285 protein expressed protein PGSC0003DMT400042454	0.711399	2.82332	2.03988
Cluster 4
Bin Code	Bin Name	Probe ID	Description	FC 2 vs 0 (log 2)	FC 6 vs 0 (log 2)	FC 12 vs 0 (log 2)
10.1.6	cell wall.precursor synthesis.GAE	pgsc0003dmp400013781	highly similar to ( 671) AT4G30440 | Symbols: GAE1 | GAE1 (UDP-D-GLUCURONATE 4-EPIMERASE 1); UDP-glucuronate 4-epimerase/ catalytic | chr4:14881976-14883265 REVERSEvery weakly similar to (91.7) GALE1_PEA UDP-glucose 4-epimerase (EC 5.1.3.2) (Galactowaldenase) (UDP-galactose 4-epimerase) - Pisum sativum (Garden pea)highly similar to ( 660) loc_os02g54890 12002.m10517 protein expressed proteinWcaG …	-1.92975	-0.443768	0.433632
10.2	cell wall.cellulose synthesis	pgsc0003dmp400017779	highly similar to ( 693) AT3G28180 | Symbols: ATCSLC04, CSLC04, ATCSLC4, CSLC4 | ATCSLC04 (CELLULOSE-SYNTHASE LIKE C4); cellulose synthase/ transferase, transferring glycosyl groups | chr3:10506110-10509067 FORWARDhighly similar to ( 575) loc_os08g15420 12008.m05665 protein CSLC3 - cellulose synthase-like family C, expressedCOG1215 bcsA PGSC0003DMT400026047	-0.994307	0.81855	1.1001
10.2	cell wall.cellulose synthesis	pgsc0003dmp400017778	highly similar to ( 979) AT3G28180 | Symbols: ATCSLC04, CSLC04, ATCSLC4, CSLC4 | ATCSLC04 (CELLULOSE-SYNTHASE LIKE C4); cellulose synthase/ transferase, transferring glycosyl groups | chr3:10506110-10509067 FORWARDhighly similar to ( 839) loc_os08g15420 12008.m05665 protein CSLC3 - cellulose synthase-like family C, expressedCOG1215 bcsA PGSC0003DMT400026046	-0.908645	0.76004	1.00373
10.7	cell wall.modification	pgsc0003dmp400054172	moderately similar to ( 363) AT4G14130 | Symbols: XTR7 | XTR7 (XYLOGLUCAN ENDOTRANSGLYCOSYLASE 7); hydrolase, acting on glycosyl bonds / hydrolase, hydrolyzing O-glycosyl compounds / xyloglucan:xyloglucosyl transferase | chr4:8137161-8138196 REVERSEmoderately similar to ( 347) BRU1_SOYBN Brassinosteroid-regulated protein BRU1 precursor - Glycine max (Soybean)moderately similar to ( 361) loc_os06g…	-4.41341	-1.02262	0.786966
10.7	cell wall.modification	pgsc0003dmp400026094	moderately similar to ( 404) AT4G25810 | Symbols: XTR6, XTH23 | XTR6 (XYLOGLUCAN ENDOTRANSGLYCOSYLASE 6); hydrolase, acting on glycosyl bonds / hydrolase, hydrolyzing O-glycosyl compounds / xyloglucan:xyloglucosyl transferase | chr4:13128694-13129715 FORWARDmoderately similar to ( 385) BRU1_SOYBN Brassinosteroid-regulated protein BRU1 precursor - Glycine max (Soybean)moderately similar to ( 386) …	-1.68972	0.805121	2.30127
10.7	cell wall.modification	pgsc0003dmp400030225	moderately similar to ( 273) AT4G14130 | Symbols: XTR7 | XTR7 (XYLOGLUCAN ENDOTRANSGLYCOSYLASE 7); hydrolase, acting on glycosyl bonds / hydrolase, hydrolyzing O-glycosyl compounds / xyloglucan:xyloglucosyl transferase | chr4:8137161-8138196 REVERSEmoderately similar to ( 252) BRU1_SOYBN Brassinosteroid-regulated protein BRU1 precursor - Glycine max (Soybean)moderately similar to ( 265) loc_os06g…	-3.7425	-0.969825	0.5213
10.7	cell wall.modification	pgsc0003dmp400030227	weakly similar to ( 124) AT4G14130 | Symbols: XTR7 | XTR7 (XYLOGLUCAN ENDOTRANSGLYCOSYLASE 7); hydrolase, acting on glycosyl bonds / hydrolase, hydrolyzing O-glycosyl compounds / xyloglucan:xyloglucosyl transferase | chr4:8137161-8138196 REVERSEweakly similar to ( 107) BRU1_SOYBN Brassinosteroid-regulated protein BRU1 precursor - Glycine max (Soybean)weakly similar to ( 120) loc_os06g48160 12006.…	-5.02049	-1.78508	0.196149
10.7	cell wall.modification	pgsc0003dmp400054168	moderately similar to ( 363) AT4G14130 | Symbols: XTR7 | XTR7 (XYLOGLUCAN ENDOTRANSGLYCOSYLASE 7); hydrolase, acting on glycosyl bonds / hydrolase, hydrolyzing O-glycosyl compounds / xyloglucan:xyloglucosyl transferase | chr4:8137161-8138196 REVERSEmoderately similar to ( 347) BRU1_SOYBN Brassinosteroid-regulated protein BRU1 precursor - Glycine max (Soybean)moderately similar to ( 361) loc_os06g…	-4.42642	-0.943639	0.808977
10.7	cell wall.modification	pgsc0003dmp400054171	moderately similar to ( 363) AT4G14130 | Symbols: XTR7 | XTR7 (XYLOGLUCAN ENDOTRANSGLYCOSYLASE 7); hydrolase, acting on glycosyl bonds / hydrolase, hydrolyzing O-glycosyl compounds / xyloglucan:xyloglucosyl transferase | chr4:8137161-8138196 REVERSEmoderately similar to ( 347) BRU1_SOYBN Brassinosteroid-regulated protein BRU1 precursor - Glycine max (Soybean)moderately similar to ( 361) loc_os06g…	-4.36172	-0.82866	0.791072
10.7	cell wall.modification	pgsc0003dmp400026092	moderately similar to ( 396) AT4G25810 | Symbols: XTR6, XTH23 | XTR6 (XYLOGLUCAN ENDOTRANSGLYCOSYLASE 6); hydrolase, acting on glycosyl bonds / hydrolase, hydrolyzing O-glycosyl compounds / xyloglucan:xyloglucosyl transferase | chr4:13128694-13129715 FORWARDmoderately similar to ( 379) BRU1_SOYBN Brassinosteroid-regulated protein BRU1 precursor - Glycine max (Soybean)moderately similar to ( 380) …	-4.40432	-0.691359	1.28911
10.7	cell wall.modification	pgsc0003dmp400026085	weakly similar to ( 167) AT5G57560 | Symbols: TCH4, XTH22 | TCH4 (Touch 4); hydrolase, acting on glycosyl bonds / xyloglucan:xyloglucosyl transferase | chr5:23307296-23308235 REVERSEweakly similar to ( 150) BRU1_SOYBN Brassinosteroid-regulated protein BRU1 precursor - Glycine max (Soybean)weakly similar to ( 159) loc_os06g48200 12006.m09346 protein xyloglucan endotransglucosylase/hydrolase protei…	-2.84758	0.00543363	1.57991
10.7	cell wall.modification	pgsc0003dmp400030226	moderately similar to ( 361) AT4G14130 | Symbols: XTR7 | XTR7 (XYLOGLUCAN ENDOTRANSGLYCOSYLASE 7); hydrolase, acting on glycosyl bonds / hydrolase, hydrolyzing O-glycosyl compounds / xyloglucan:xyloglucosyl transferase | chr4:8137161-8138196 REVERSEmoderately similar to ( 344) BRU1_SOYBN Brassinosteroid-regulated protein BRU1 precursor - Glycine max (Soybean)moderately similar to ( 358) loc_os06g…	-3.937	-1.1313	0.525073
10.7	cell wall.modification	pgsc0003dmp400054169	moderately similar to ( 273) AT4G14130 | Symbols: XTR7 | XTR7 (XYLOGLUCAN ENDOTRANSGLYCOSYLASE 7); hydrolase, acting on glycosyl bonds / hydrolase, hydrolyzing O-glycosyl compounds / xyloglucan:xyloglucosyl transferase | chr4:8137161-8138196 REVERSEmoderately similar to ( 253) BRU1_SOYBN Brassinosteroid-regulated protein BRU1 precursor - Glycine max (Soybean)moderately similar to ( 265) loc_os06g…	-4.77172	-0.933795	0.808237
10.7	cell wall.modification	pgsc0003dmp400026093	weakly similar to ( 150) AT5G57560 | Symbols: TCH4, XTH22 | TCH4 (Touch 4); hydrolase, acting on glycosyl bonds / xyloglucan:xyloglucosyl transferase | chr5:23307296-23308235 REVERSEweakly similar to ( 136) BRU1_SOYBN Brassinosteroid-regulated protein BRU1 precursor - Glycine max (Soybean)weakly similar to ( 143) loc_os06g48200 12006.m09346 protein xyloglucan endotransglucosylase/hydrolase protei…	-1.54559	0.503294	1.97305
10.7	cell wall.modification	pgsc0003dmp400032465	moderately similar to ( 323) AT3G45970 | Symbols: ATEXLA1, EXPL1, ATEXPL1, ATHEXP BETA 2.1 | ATEXLA1 (ARABIDOPSIS THALIANA EXPANSIN-LIKE A1) | chr3:16896238-16897189 FORWARDmoderately similar to ( 297) EXLA1_ORYSA Expansin-like A1 precursor (OsEXLA1) (OsEXPL1) (OsaEXPb2.1) - Oryza sativa (Rice)moderately similar to ( 297) loc_os03g04020 12003.m101177 protein expansin-like 3 precursor, putative, e…	-0.249017	1.81453	1.96529
11.8.1	lipid metabolism.''exotics'' (steroids, squalene etc).sphingolipids	pgsc0003dmp400036595	moderately similar to ( 367) AT4G20870 | Symbols: FAH2, ATFAH2 | FAH2 (FATTY ACID HYDROXYLASE 2); catalytic/ fatty acid alpha-hydroxylase | chr4:11174620-11175878 REVERSEmoderately similar to ( 368) loc_os03g56820 12003.m101521 protein inositolphosphorylceramide-B C-26 hydroxylase, putative, expressed PGSC0003DMT400054396	-0.958477	0.771009	1.54701
14.2	S-assimilation.APR	pgsc0003dmp400009037	highly similar to ( 665) AT4G21990 | Symbols: APR3, PRH-26, PRH26, ATAPR3 | APR3 (APS REDUCTASE 3); adenylyl-sulfate reductase | chr4:11657284-11658973 REVERSEhighly similar to ( 605) loc_os07g32570 12007.m07520 protein OsAPRL1 - Oryza sativa adenosine 5'-phosphosulfate reductase-like, expressedPRK02090 CysH PAPS_reduct PDI_a_APS_reductase PAPS_reductase PGSC0003DMT400013022	-1.25635	0.881835	-0.863892
14.2	S-assimilation.APR	pgsc0003dmp400034507	highly similar to ( 698) AT4G21990 | Symbols: APR3, PRH-26, PRH26, ATAPR3 | APR3 (APS REDUCTASE 3); adenylyl-sulfate reductase | chr4:11657284-11658973 REVERSEhighly similar to ( 617) loc_os07g32570 12007.m07520 protein OsAPRL1 - Oryza sativa adenosine 5'-phosphosulfate reductase-like, expressedPRK02090 CysH PDI_a_APS_reductase PAPS_reduct PAPS_reductase PDI_a_family PGSC0003DMT400051168	-1.53807	0.126862	-0.491102
14.2	S-assimilation.APR	pgsc0003dmp400034506	moderately similar to ( 397) AT4G21990 | Symbols: APR3, PRH-26, PRH26, ATAPR3 | APR3 (APS REDUCTASE 3); adenylyl-sulfate reductase | chr4:11657284-11658973 REVERSEmoderately similar to ( 375) loc_os07g32570 12007.m07520 protein OsAPRL1 - Oryza sativa adenosine 5'-phosphosulfate reductase-like, expressedPRK02090 CysH PAPS_reduct PAPS_reductase PGSC0003DMT400051166	-3.68456	-0.527583	-1.1783
16.1.2.3	secondary metabolism.isoprenoids.mevalonate pathway.HMG-CoA reductase	pgsc0003dmp400024174	highly similar to ( 672) AT1G76490 | Symbols: HMG1, HMGR1 | HMG1 (HYDROXY METHYLGLUTARYL COA REDUCTASE 1); hydroxymethylglutaryl-CoA reductase | chr1:28695801-28698206 FORWARDhighly similar to ( 763) HMDH1_SOLTU 3-hydroxy-3-methylglutaryl-coenzyme A reductase 1 (EC 1.1.1.34) (HMG-CoA reductase 1) (HMGR1) (HMGR) - Solanum tuberosum (Potato)highly similar to ( 653) loc_os08g40180 12008.m07998 prote…	-2.78053	0.599263	-1.89581
16.2	secondary metabolism.phenylpropanoids	pgsc0003dmp400043757	moderately similar to ( 209) AT3G26040 | Symbols: | transferase family protein | chr3:9519741-9521069 FORWARDvery weakly similar to (89.4) loc_os04g42250 12004.m35365 protein anthranilate N-benzoyltransferase protein 2, putative, expressedTransferase PGSC0003DMT400064904	-2.78861	-1.3495	-0.256849
16.8.2	secondary metabolism.flavonoids.chalcones	pgsc0003dmp400029476	highly similar to ( 510) AT5G13930 | Symbols: CHS, TT4, ATCHS | TT4 (TRANSPARENT TESTA 4); naringenin-chalcone synthase | chr5:4488762-4490035 FORWARDhighly similar to ( 560) CHSJ_PETHY Chalcone synthase J (EC 2.3.1.74) (Naringenin-chalcone synthase J) - Petunia hybrida (Petunia)highly similar to ( 525) loc_os11g32650 12011.m07166 protein chalcone synthase, putative, expressedChal_sti_synt_N CHS_…	-2.15498	1.14548	-2.18431
16.8.3	secondary metabolism.flavonoids.dihydroflavonols	pgsc0003dmp400005695	moderately similar to ( 250) AT2G23910 | Symbols: | cinnamoyl-CoA reductase-related | chr2:10177902-10179789 FORWARDvery weakly similar to (95.9) DFRA_VITVI Dihydroflavonol-4-reductase (EC 1.1.1.219) (DFR) (Dihydrokaempferol 4-reductase) - Vitis vinifera (Grape)moderately similar to ( 280) loc_os10g42620 12010.m07015 protein dihydroflavonol-4-reductase, putative, expressed PGSC0003DMT400008172	-1.28853	0.388954	0.835975
17.1.3	hormone metabolism.abscisic acid.induced-regulated-responsive-activated	pgsc0003dmp400018009	weakly similar to ( 164) AT5G08350 | Symbols: | GRAM domain-containing protein / ABA-responsive protein-related | chr5:2686417-2687175 REVERSEweakly similar to ( 175) loc_os02g42440 12002.m09279 protein FIP1, putative, expressed PGSC0003DMT400026369	-1.21014	0.00250716	1.2318
17.2.3	hormone metabolism.auxin.induced-regulated-responsive-activated	pgsc0003dmp400018589	highly similar to ( 677) AT2G44500 | Symbols: | unknown protein | chr2:18374447-18376435 FORWARDmoderately similar to ( 266) loc_os04g47520 12004.m35417 protein auxin-independent growth promoter, putative, expressedDUF246 PGSC0003DMT400027247	-2.80373	-1.34593	-0.215754
17.2.3	hormone metabolism.auxin.induced-regulated-responsive-activated	pgsc0003dmp400043812	highly similar to ( 682) AT2G44500 | Symbols: | unknown protein | chr2:18374447-18376435 FORWARDmoderately similar to ( 251) loc_os04g47520 12004.m35417 protein auxin-independent growth promoter, putative, expressedDUF246 PGSC0003DMT400064979	-1.33376	2.19189	1.56859
17.2.3	hormone metabolism.auxin.induced-regulated-responsive-activated	pgsc0003dmp400005221	weakly similar to ( 110) AT5G20820 | Symbols: | auxin-responsive protein-related | chr5:7046911-7047294 REVERSEweakly similar to ( 113) loc_os09g26590 12009.m05811 protein OsSAUR37 - Auxin-responsive SAUR gene family member, expressed PGSC0003DMT400007507	-1.89126	0.368628	-0.0364585
17.2.3	hormone metabolism.auxin.induced-regulated-responsive-activated	pgsc0003dmp400043814	moderately similar to ( 276) AT2G44500 | Symbols: | unknown protein | chr2:18374447-18376435 FORWARDweakly similar to ( 125) loc_os06g11600 12006.m32016 protein auxin-independent growth promoter-like protein, putative, expressedDUF246 PGSC0003DMT400064981	-0.134858	0.982115	2.24901
17.2.3	hormone metabolism.auxin.induced-regulated-responsive-activated	pgsc0003dmp400023984	weakly similar to ( 109) AT5G20820 | Symbols: | auxin-responsive protein-related | chr5:7046911-7047294 REVERSEweakly similar to ( 110) loc_os08g35110 12008.m07500 protein OsSAUR33 - Auxin-responsive SAUR gene family member, expressed PGSC0003DMT400035267	-1.72146	0.657335	0.705663
17.2.3	hormone metabolism.auxin.induced-regulated-responsive-activated	pgsc0003dmp400014202	very weakly similar to (97.8) AT2G28085 | Symbols: | auxin-responsive family protein | chr2:11968182-11968556 REVERSEAuxin_inducible PGSC0003DMT400020848	-0.492881	1.83791	1.14148
17.2.3	hormone metabolism.auxin.induced-regulated-responsive-activated	pgsc0003dmp400035320	moderately similar to ( 371) AT2G37980 | Symbols: | unknown protein | chr2:15894162-15897452 REVERSEmoderately similar to ( 333) loc_os01g63230 12001.m12439 protein axi 1 like protein, putative, expressedDUF246 PGSC0003DMT400052389	-1.82934	0.239055	1.25211
17.2.3	hormone metabolism.auxin.induced-regulated-responsive-activated	pgsc0003dmp400035314	highly similar to ( 742) AT2G37980 | Symbols: | unknown protein | chr2:15894162-15897452 REVERSEhighly similar to ( 610) loc_os05g37880 12005.m07967 protein axi 1 like protein, putative, expressedDUF246 PGSC0003DMT400052383	-1.44542	0.306042	1.16633
17.2.3	hormone metabolism.auxin.induced-regulated-responsive-activated	pgsc0003dmp400018590	moderately similar to ( 283) AT2G44500 | Symbols: | unknown protein | chr2:18374447-18376435 FORWARDweakly similar to ( 117) loc_os03g21090 12003.m07516 protein axi 1 protein, putative, expressedDUF246 PGSC0003DMT400027248	-2.09053	-0.891036	-0.148553
17.4.1	hormone metabolism.cytokinin.synthesis-degradation	pgsc0003dmp400054711	weakly similar to ( 122) AT5G21482 | Symbols: CKX7, ATCKX5 | CKX7 (CYTOKININ OXIDASE 7); cytokinin dehydrogenase/ oxidoreductase | chr5:7226842-7230052 FORWARDweakly similar to ( 108) loc_os08g35860 12008.m07575 protein cytokinin dehydrogenase 7, putative, expressedCytokin-bind PGSC0003DMT400080677	-0.62491	1.87681	2.1035
17.4.1	hormone metabolism.cytokinin.synthesis-degradation	pgsc0003dmp400054713	highly similar to ( 637) AT5G21482 | Symbols: CKX7, ATCKX5 | CKX7 (CYTOKININ OXIDASE 7); cytokinin dehydrogenase/ oxidoreductase | chr5:7226842-7230052 FORWARDmoderately similar to ( 372) CKX1_MAIZE Cytokinin dehydrogenase 1 precursor (EC 1.5.99.12) (Cytokinin oxidase 1) (CKO 1) (COX 1) (ZmCKX1) - Zea mays (Maize)highly similar to ( 533) loc_os08g35860 12008.m07575 protein cytokinin dehydrogenase…	-0.600718	1.97777	1.94792
17.4.1	hormone metabolism.cytokinin.synthesis-degradation	pgsc0003dmp400054712	moderately similar to ( 279) AT5G21482 | Symbols: CKX7, ATCKX5 | CKX7 (CYTOKININ OXIDASE 7); cytokinin dehydrogenase/ oxidoreductase | chr5:7226842-7230052 FORWARDweakly similar to ( 190) CKX1_MAIZE Cytokinin dehydrogenase 1 precursor (EC 1.5.99.12) (Cytokinin oxidase 1) (CKO 1) (COX 1) (ZmCKX1) - Zea mays (Maize)moderately similar to ( 229) loc_os08g35860 12008.m07575 protein cytokinin dehydroge…	-0.763707	1.86386	1.88722
17.5.3	hormone metabolism.ethylene.induced-regulated-responsive-activated	pgsc0003dmp400025756	very weakly similar to (96.3) AT1G05710 | Symbols: | ethylene-responsive protein, putative | chr1:1716198-1717023 FORWARDvery weakly similar to (87.4) loc_os04g41570 12004.m101563 protein ER33 protein, putative, expressed PGSC0003DMT400037900	-0.271247	0.0467613	2.19432
17.6.3	hormone metabolism.gibberelin.induced-regulated-responsive-activated	pgsc0003dmp400013485	very weakly similar to (96.3) AT1G74670 | Symbols: | gibberellin-responsive protein, putative | chr1:28053378-28053893 FORWARDweakly similar to ( 108) loc_os05g31280 12005.m07361 protein GAST1 protein precursor, putative, expressedGASA PGSC0003DMT400019726	-1.92359	0.0943969	-0.347298
17.7.1.2	hormone metabolism.jasmonate.synthesis-degradation.lipoxygenase	pgsc0003dmp400039702	highly similar to ( 763) AT1G17420 | Symbols: LOX3 | LOX3; electron carrier/ iron ion binding / lipoxygenase/ metal ion binding / oxidoreductase, acting on single donors with incorporation of molecular oxygen, incorporation of two atoms of oxygen | chr1:5977512-5981384 FORWARDhighly similar to ( 662) LOX6_ORYSA Probable lipoxygenase 6 (EC 1.13.11.12) - Oryza sativa (Rice)highly similar to ( 662) …	-1.24708	-0.224227	0.600134
17.7.1.2	hormone metabolism.jasmonate.synthesis-degradation.lipoxygenase	pgsc0003dmp400039700	highly similar to ( 525) AT1G72520 | Symbols: | lipoxygenase, putative | chr1:27308611-27312589 FORWARDmoderately similar to ( 444) LOX6_ORYSA Probable lipoxygenase 6 (EC 1.13.11.12) - Oryza sativa (Rice)moderately similar to ( 444) loc_os03g08220 12003.m06331 protein lipoxygenase 6, putative, expressedLipoxygenase PGSC0003DMT400058932	-1.13644	-0.176462	0.633417
20.1	stress.biotic	pgsc0003dmp400048908	weakly similar to ( 183) AT2G35980 | Symbols: YLS9, NHL10, ATNHL10 | YLS9 (YELLOW-LEAF-SPECIFIC GENE 9) | chr2:15110635-15111318 FORWARDweakly similar to ( 126) loc_os04g58850 12004.m10765 protein harpin inducing protein, putative, expressedHin1 PGSC0003DMT400072344	-1.96269	0.111279	0.18882
20.1	stress.biotic	pgsc0003dmp400015313	moderately similar to ( 220) AT2G27080 | Symbols: | harpin-induced protein-related / HIN1-related / harpin-responsive protein-related | chr2:11566383-11567165 FORWARDweakly similar to ( 161) loc_os12g03370 12012.m04335 protein harpin-induced protein, putative, expressedHin1 PGSC0003DMT400022474	-2.734	0.11683	0.788382
20.1	stress.biotic	pgsc0003dmp400003607	moderately similar to ( 209) AT2G27080 | Symbols: | harpin-induced protein-related / HIN1-related / harpin-responsive protein-related | chr2:11566383-11567165 FORWARDweakly similar to ( 146) loc_os12g03370 12012.m04335 protein harpin-induced protein, putative, expressedHin1 PGSC0003DMT400005086	-4.20795	-1.81285	0.0490597
20.1.3.1	stress.biotic.signalling.MLO-like	pgsc0003dmp400022027	moderately similar to ( 426) AT5G53760 | Symbols: MLO11, ATMLO11 | MLO11 (MILDEW RESISTANCE LOCUS O 11); calmodulin binding | chr5:21823055-21826289 FORWARDweakly similar to ( 172) MLOH1_HORVU MLO protein homolog 1 - Hordeum vulgare (Barley)moderately similar to ( 259) loc_os11g07912 12011.m80115 protein MLO-like protein 4, putative, expressedMlo PGSC0003DMT400032416	-1.8873	-0.537305	0.0365845
20.1.3.1	stress.biotic.signalling.MLO-like	pgsc0003dmp400022028	highly similar to ( 716) AT5G53760 | Symbols: MLO11, ATMLO11 | MLO11 (MILDEW RESISTANCE LOCUS O 11); calmodulin binding | chr5:21823055-21826289 FORWARDmoderately similar to ( 262) MLOH1_HORVU MLO protein homolog 1 - Hordeum vulgare (Barley)moderately similar to ( 408) loc_os11g07912 12011.m80115 protein MLO-like protein 4, putative, expressedMlo PGSC0003DMT400032417	-1.82916	-0.375342	0.194607
20.1.3.1	stress.biotic.signalling.MLO-like	pgsc0003dmp400022026	weakly similar to ( 144) AT5G53760 | Symbols: MLO11, ATMLO11 | MLO11 (MILDEW RESISTANCE LOCUS O 11); calmodulin binding | chr5:21823055-21826289 FORWARDvery weakly similar to (83.2) loc_os04g58420 12004.m10724 protein MLO-like protein 14, putative, expressed PGSC0003DMT400032415	-1.74816	-0.626077	0.123144
20.1.7	stress.biotic.PR-proteins	pgsc0003dmp400045906	weakly similar to ( 121) AT5G36930 | Symbols: | disease resistance protein (TIR-NBS-LRR class), putative | chr5:14567771-14571916 REVERSE PGSC0003DMT400067974	-1.19689	0.0983617	1.1628
20.1.7	stress.biotic.PR-proteins	pgsc0003dmp400052558	moderately similar to ( 245) AT2G39430 | Symbols: | disease resistance-responsive protein-related / dirigent protein-related | chr2:16463422-16464390 FORWARDmoderately similar to ( 221) loc_os03g17220 12003.m07152 protein dirigent-like protein, expressedDirigent PGSC0003DMT400077599	-1.7014	-0.176243	-0.683828
20.1.7	stress.biotic.PR-proteins	pgsc0003dmp400013664	moderately similar to ( 425) AT5G36930 | Symbols: | disease resistance protein (TIR-NBS-LRR class), putative | chr5:14567771-14571916 REVERSEweakly similar to ( 120) loc_os11g10550 12011.m05250 protein NBS-LRR disease resistance protein, putative, expressedNB-ARC TIR TIR PGSC0003DMT400020005	-2.14203	-0.0599655	1.35862
20.1.7	stress.biotic.PR-proteins	pgsc0003dmp400045902	weakly similar to ( 196) AT5G17680 | Symbols: | disease resistance protein (TIR-NBS-LRR class), putative | chr5:5822999-5827153 FORWARDvery weakly similar to ( 100) loc_os08g10440 12008.m05177 protein NBS-LRR disease resistance protein, putative, expressedNB-ARC PGSC0003DMT400067963	-2.13417	-0.420414	1.35435
20.2.1	stress.abiotic.heat	pgsc0003dmp400015894	highly similar to ( 595) AT4G02100 | Symbols: | DNAJ heat shock N-terminal domain-containing protein | chr4:930228-932049 FORWARDmoderately similar to ( 421) loc_os03g19200 12003.m07337 protein heat shock protein binding protein, putative, expressed PGSC0003DMT400023324	-1.11328	0.930892	0.736925
21.2	redox.ascorbate and glutathione	pgsc0003dmp400044979	weakly similar to ( 160) AT3G19000 | Symbols: | oxidoreductase, 2OG-Fe(II) oxygenase family protein | chr3:6554004-6554987 REVERSEweakly similar to ( 103) loc_os08g15149 12008.m05637 protein oxidoreductase, 2OG-Fe oxygenase family protein, expressed PGSC0003DMT400066715	-1.08191	1.13008	-0.295119
21.4	redox.glutaredoxins	pgsc0003dmp400028976	weakly similar to ( 135) AT1G03020 | Symbols: | glutaredoxin family protein | chr1:698207-698515 REVERSEvery weakly similar to ( 100) loc_os01g27140 12001.m09165 protein glutaredoxin, putative, expressedGRX_GRXh_1_2_like PGSC0003DMT400042706	-1.87242	-0.647675	0.273627
24	Biodegradation of Xenobiotics	pgsc0003dmp400044750	weakly similar to ( 152) AT1G47480 | Symbols: | hydrolase | chr1:17417623-17419296 FORWARDvery weakly similar to (87.4) GID1_ORYSA Gibberellin receptor GID1 (EC 3.-.-.-) (Gibberellin-insensitive dwarf protein 1) (Protein GIBBERELLIN INSENSITIVE DWARF1) - Oryza sativa (Rice)weakly similar to ( 178) loc_os09g28620 12009.m06013 protein gibberellin receptor GID1L2, putative, expressedAbhydrolase_3 Ae…	-1.40813	-0.504744	-0.0380794
26.2	misc.UDP glucosyl and glucoronyl transferases	pgsc0003dmp400039179	highly similar to ( 538) AT1G70090 | Symbols: GATL9, LGT8 | LGT8 (GLUCOSYL TRANSFERASE FAMILY 8); polygalacturonate 4-alpha-galacturonosyltransferase/ transferase, transferring glycosyl groups / transferase, transferring hexosyl groups | chr1:26400927-26402099 FORWARDmoderately similar to ( 418) loc_os02g50600 12002.m10094 protein transferase, transferring glycosyl groups, putative, expressedGlyc…	-0.254593	1.28011	1.44533
26.1	misc.cytochrome P450	pgsc0003dmp400032188	highly similar to ( 704) AT4G19230 | Symbols: CYP707A1 | CYP707A1; (+)-abscisic acid 8'-hydroxylase/ oxygen binding | chr4:10521524-10523566 FORWARDmoderately similar to ( 241) C85A1_ORYSA Cytochrome P450 85A1 (EC 1.14.-.-) (C6-oxidase) (OsDWARF) (Dwarf protein) - Oryza sativa (Rice)highly similar to ( 642) loc_os02g47470 12002.m100328 protein cytochrome P450 90D2, putative, expressedp450 CypX PG…	-3.16576	-0.851796	1.13484
26.1	misc.cytochrome P450	pgsc0003dmp400032189	highly similar to ( 634) AT4G19230 | Symbols: CYP707A1 | CYP707A1; (+)-abscisic acid 8'-hydroxylase/ oxygen binding | chr4:10521524-10523566 FORWARDmoderately similar to ( 214) KAO1_HORVU Ent-kaurenoic acid oxidase 1 (EC 1.14.13.79) (gpr5) - Hordeum vulgare (Barley)highly similar to ( 579) loc_os02g47470 12002.m100328 protein cytochrome P450 90D2, putative, expressedCypX p450 PGSC0003DMT400047538	-3.16552	-0.986043	1.09321
27.3.3	RNA.regulation of transcription.AP2/EREBP, APETALA2/Ethylene-responsive element binding protein family	pgsc0003dmp400004193	weakly similar to ( 190) AT4G27950 | Symbols: CRF4 | CRF4 (CYTOKININ RESPONSE FACTOR 4); DNA binding / transcription factor | chr4:13909732-13910739 REVERSEvery weakly similar to (95.1) ERF4_TOBAC Ethylene-responsive transcription factor 4 (Ethylene-responsive element-binding factor 4 homolog) (EREBP-3) (NtERF3) - Nicotiana tabacum (Common tobacco)weakly similar to ( 131) loc_os01g12440 12001.m07…	-3.31394	-1.94437	0.051535
27.3.6	RNA.regulation of transcription.bHLH,Basic Helix-Loop-Helix family	pgsc0003dmp400019123	very weakly similar to (94.0) AT4G00870 | Symbols: | basic helix-loop-helix (bHLH) family protein | chr4:362230-363639 REVERSE PGSC0003DMT400028054	-1.73455	-0.0826086	-0.167463
27.3.12	RNA.regulation of transcription.C3H zinc finger family	pgsc0003dmp400047223	highly similar to ( 509) AT2G40140 | Symbols: CZF1, ZFAR1, SZF2, ATSZF2 | CZF1; transcription factor | chr2:16772537-16774330 FORWARDmoderately similar to ( 379) loc_os03g49170 12003.m101454 protein nucleic acid binding protein, putative, expressed PGSC0003DMT400069888	-2.70252	-1.47518	0.416984
27.3.21	RNA.regulation of transcription.GRAS transcription factor family	pgsc0003dmp400014817	highly similar to ( 586) AT4G17230 | Symbols: SCL13 | SCL13 (Scarecrow-like 13); transcription factor | chr4:9661218-9662807 REVERSEhighly similar to ( 517) CIGR2_ORYSA Chitin-inducible gibberellin-responsive protein 2 - Oryza sativa (Rice)highly similar to ( 517) loc_os07g39470 12007.m08189 protein chitin-inducible gibberellin-responsive protein 2, putative, expressedGRAS PGSC0003DMT400021748	0.168573	1.26818	2.12715
27.3.21	RNA.regulation of transcription.GRAS transcription factor family	pgsc0003dmp400037769	moderately similar to ( 497) AT5G48150 | Symbols: PAT1 | PAT1 (phytochrome a signal transduction 1); signal transducer/ transcription factor | chr5:19522497-19524053 REVERSEhighly similar to ( 588) CIGR1_ORYSA Chitin-inducible gibberellin-responsive protein 1 - Oryza sativa (Rice)highly similar to ( 588) loc_os07g36170 12007.m079710 protein chitin-inducible gibberellin-responsive protein 1, putat…	-1.64255	-0.833802	0.276079
27.3.24	RNA.regulation of transcription.MADS box transcription factor family	pgsc0003dmp400032449	PGSC0003DMT400047919	-1.60815	0.789973	2.24344
27.3.25	RNA.regulation of transcription.MYB domain transcription factor family	pgsc0003dmp400005949	moderately similar to ( 222) AT4G37260 | Symbols: MYB73, ATMYB73 | MYB73 (MYB DOMAIN PROTEIN 73); DNA binding / transcription factor | chr4:17540602-17541564 FORWARDweakly similar to ( 110) GAM1_ORYSA Transcription factor GAMYB (OsGAMyb) - Oryza sativa (Rice)weakly similar to ( 199) loc_os09g01960 12009.m03570 protein sucrose responsive element binding protein, putative, expressedREB1 PGSC0003DMT…	-1.12865	0.750708	1.22337
27.3.32	RNA.regulation of transcription.WRKY domain transcription factor family	pgsc0003dmp400049654	moderately similar to ( 229) AT1G80840 | Symbols: WRKY40, ATWRKY40 | WRKY40; transcription factor | chr1:30383834-30385356 FORWARDweakly similar to ( 181) loc_os02g08440 12002.m33348 protein OsWRKY71 - Superfamily of rice TFs having WRKY and zinc finger domains, expressedWRKY PGSC0003DMT400073394	-2.2184	-0.961379	0.1408
27.3.32	RNA.regulation of transcription.WRKY domain transcription factor family	pgsc0003dmp400049655	very weakly similar to (80.9) AT1G80840 | Symbols: WRKY40, ATWRKY40 | WRKY40; transcription factor | chr1:30383834-30385356 FORWARD PGSC0003DMT400073395	-2.39634	-1.17369	0.0315314
27.3.35	RNA.regulation of transcription.bZIP transcription factor family	pgsc0003dmp400000201	moderately similar to ( 261) AT2G46270 | Symbols: GBF3 | GBF3 (G-BOX BINDING FACTOR 3); sequence-specific DNA binding / transcription factor | chr2:19000859-19002901 FORWARDmoderately similar to ( 322) TAF1_TOBAC Transcriptional activator TAF-1 (Fragment) - Nicotiana tabacum (Common tobacco)weakly similar to ( 173) loc_os05g49420 12005.m09012 protein G-box-binding factor 3, putative, expressedMFM…	-1.95173	0.0822544	0.800299
27.3.35	RNA.regulation of transcription.bZIP transcription factor family	pgsc0003dmp400000202	weakly similar to ( 119) TAF1_TOBAC Transcriptional activator TAF-1 (Fragment) - Nicotiana tabacum (Common tobacco)MFMR PGSC0003DMT400000268	-1.89393	0.22865	0.873829
27.3.99	RNA.regulation of transcription.unclassified	pgsc0003dmp400023051	moderately similar to ( 233) AT5G45550 | Symbols: | mob1/phocein family protein | chr5:18462284-18464840 FORWARDmoderately similar to ( 235) loc_os10g25674 12010.m21996 protein mps one binder kinase activator-like 1A, putative, expressedMob1_phocein PGSC0003DMT400033856	-0.301851	1.61574	1.67056
27.3.99	RNA.regulation of transcription.unclassified	pgsc0003dmp400025733	moderately similar to ( 489) AT5G37540 | Symbols: | aspartyl protease family protein | chr5:14912862-14914190 FORWARDweakly similar to ( 171) loc_os01g62630 12001.m12384 protein aspartic proteinase nepenthesin-2 precursor, putative, expressed PGSC0003DMT400037868	-0.716466	1.14334	1.44776
27.3.99	RNA.regulation of transcription.unclassified	pgsc0003dmp400063506	highly similar to ( 643) AT3G59080 | Symbols: | aspartyl protease family protein | chr3:21836812-21838419 FORWARDhighly similar to ( 520) loc_os02g21040 12002.m07344 protein aspartic proteinase nepenthesin-2 precursor, putative, expressedAsp PGSC0003DMT400091831	-1.39106	-0.369178	0.195155
28.2	DNA.repair	pgsc0003dmp400019990	moderately similar to ( 327) AT5G44680 | Symbols: | methyladenine glycosylase family protein | chr5:18024461-18025893 REVERSEmoderately similar to ( 308) loc_os01g58550 12001.m150749 protein DNA-3-methyladenine glycosylase I, putative, expressedAdenine_glyco Tag PRK10353 PGSC0003DMT400029372	-0.819504	1.42314	1.55381
28.2	DNA.repair	pgsc0003dmp400019989	weakly similar to ( 130) AT5G44680 | Symbols: | methyladenine glycosylase family protein | chr5:18024461-18025893 REVERSEweakly similar to ( 132) loc_os01g58550 12001.m150749 protein DNA-3-methyladenine glycosylase I, putative, expressedAdenine_glyco Tag PGSC0003DMT400029371	-1.03174	1.24626	1.31975
28.2	DNA.repair	pgsc0003dmp400019988	weakly similar to ( 145) AT5G44680 | Symbols: | methyladenine glycosylase family protein | chr5:18024461-18025893 REVERSEweakly similar to ( 138) loc_os01g58550 12001.m150749 protein DNA-3-methyladenine glycosylase I, putative, expressed PGSC0003DMT400029370	-1.0549	1.24931	1.35119
29.2.3	protein.synthesis.initiation	pgsc0003dmp400021860	weakly similar to ( 141) AT3G14260 | Symbols: | unknown protein | chr3:4747986-4748779 REVERSEweakly similar to ( 119) loc_os01g70600 12001.m13106 protein GTP binding protein, putative, expressedDUF567 PGSC0003DMT400032165	-2.19257	0.704826	0.160687
29.3.1	protein.targeting.nucleus	pgsc0003dmp400049222	weakly similar to ( 126) AT3G29575 | Symbols: AFP3 | AFP3 (ABI FIVE BINDING PROTEIN 3) | chr3:11382416-11383657 REVERSEweakly similar to ( 110) loc_os03g30570 12003.m35279 protein RNA-binding protein, putative, expressedDUF1675 PGSC0003DMT400072760	-3.66372	-2.03359	-0.062966
29.3.4.3	protein.targeting.secretory pathway.vacuole	pgsc0003dmp400042752	weakly similar to ( 120) AT1G09070 | Symbols: SRC2, (AT)SRC2 | SRC2 (SOYBEAN GENE REGULATED BY COLD-2); protein binding | chr1:2927767-2928741 FORWARDvery weakly similar to (83.6) loc_os01g70790 12001.m43370 protein src2-like protein, putative, expressed PGSC0003DMT400063509	-1.68367	-0.26838	0.384842
29.4	protein.postranslational modification	pgsc0003dmp400044175	moderately similar to ( 325) AT5G67080 | Symbols: MAPKKK19 | MAPKKK19; ATP binding / kinase/ protein kinase/ protein serine/threonine kinase | chr5:26772726-26773760 FORWARDvery weakly similar to (99.0) M2K1_ORYSA Mitogen-activated protein kinase kinase 1 (EC 2.7.12.2) (MAP kinase kinase 1) (MAPKK1) (OsMEK1) - Oryza sativa (Rice)moderately similar to ( 204) loc_os02g21700 12002.m07409 protein mit…	-0.700894	0.648169	1.83786
29.4	protein.postranslational modification	pgsc0003dmp400009634	moderately similar to ( 426) AT4G33920 | Symbols: | protein phosphatase 2C family protein / PP2C family protein | chr4:16260876-16262703 FORWARDmoderately similar to ( 397) loc_os12g39120 12012.m07697 protein catalytic/ protein phosphatase type 2C, putative, expressedPP2Cc PP2Cc PP2C PGSC0003DMT400013941	-1.47347	0.161774	0.85279
29.4	protein.postranslational modification	pgsc0003dmp400009635	highly similar to ( 520) AT4G33920 | Symbols: | protein phosphatase 2C family protein / PP2C family protein | chr4:16260876-16262703 FORWARDmoderately similar to ( 481) loc_os12g39120 12012.m07697 protein catalytic/ protein phosphatase type 2C, putative, expressedPP2Cc PP2Cc PP2C PTC1 PGSC0003DMT400013942	-1.29403	0.205982	0.897973
29.4	protein.postranslational modification	pgsc0003dmp400053406	weakly similar to ( 144) AT5G09620 | Symbols: | octicosapeptide/Phox/Bem1p (PB1) domain-containing protein | chr5:2983757-2985352 REVERSEweakly similar to ( 119) loc_os02g56480 12002.m10670 protein PB1 domain containing protein, expressed PGSC0003DMT400078796	-0.940209	1.02751	1.03893
29.4.1.57	protein.postranslational modification.kinase.receptor like cytoplasmatic kinase VII	pgsc0003dmp400041757	weakly similar to ( 125) AT3G57750 | Symbols: | protein kinase, putative | chr3:21394050-21395054 FORWARDvery weakly similar to (95.5) KPRO_MAIZE Putative receptor protein kinase ZmPK1 precursor (EC 2.7.11.1) - Zea mays (Maize)weakly similar to ( 119) loc_os02g42110 12002.m09248 protein wall-associated kinase 1, putativeTyrKc PTKc Pkinase_Tyr PGSC0003DMT400062058	-1.69989	-0.884629	0.166282
29.4.1.57	protein.postranslational modification.kinase.receptor like cytoplasmatic kinase VII	pgsc0003dmp400024562	highly similar to ( 639) AT5G47850 | Symbols: CCR4 | CCR4 (ARABIDOPSIS THALIANA CRINKLY4 RELATED 4); kinase | chr5:19378803-19381058 REVERSEmoderately similar to ( 265) CRI4_MAIZE Putative receptor protein kinase CRINKLY4 precursor (EC 2.7.11.1) - Zea mays (Maize)moderately similar to ( 429) loc_os08g01830 12008.m04331 protein receptor protein kinase CRINKLY4 precursor, putative, expressedPkinase…	-1.33608	0.561435	0.311269
29.5.3	protein.degradation.cysteine protease	pgsc0003dmp400048494	highly similar to ( 504) AT5G60360 | Symbols: AALP | AALP (Arabidopsis aleurain-like protease); cysteine-type peptidase | chr5:24280044-24282157 FORWARDmoderately similar to ( 493) CYSP2_MAIZE Cysteine proteinase 2 precursor (EC 3.4.22.-) - Zea mays (Maize)moderately similar to ( 482) loc_os09g27030 12009.m059986 protein thiol protease aleurain precursor, putative, expressedPeptidase_C1A Peptidas…	-0.00581709	1.64179	2.26835
29.5.11.4.2	protein.degradation.ubiquitin.E3.RING	pgsc0003dmp400044603	weakly similar to ( 102) AT1G49850 | Symbols: | zinc finger (C3HC4-type RING finger) family protein | chr1:18455326-18456444 REVERSEvery weakly similar to (93.2) loc_os03g10890 12003.m06541 protein RING-H2 finger protein, putative, expressed PGSC0003DMT400066172	-1.67258	-0.0181488	1.99851
29.5.11.4.2	protein.degradation.ubiquitin.E3.RING	pgsc0003dmp400044898	moderately similar to ( 475) AT3G19380 | Symbols: PUB25 | PUB25 (PLANT U-BOX 25); binding / ubiquitin-protein ligase | chr3:6714602-6715867 REVERSEweakly similar to ( 116) SPL11_ORYSA Spotted leaf protein 11 (Spotted leaf11) (Cell death-related protein SPL11) - Oryza sativa (Rice)moderately similar to ( 288) loc_os02g34410 12002.m08530 protein ubiquitin-protein ligase, putative, expressedUbox PGS…	-1.78128	-0.732928	-0.0511098
29.5.11.4.3.2	protein.degradation.ubiquitin.E3.SCF.FBOX	pgsc0003dmp400000981	weakly similar to ( 110) AT5G14890 | Symbols: | NHL repeat-containing protein | chr5:4818056-4821534 FORWARDweakly similar to ( 106) loc_os02g50940 12002.m10128 protein expressed protein PGSC0003DMT400001335	-1.04985	0.910312	1.75877
29.5.11.4.3.2	protein.degradation.ubiquitin.E3.SCF.FBOX	pgsc0003dmp400019913	weakly similar to ( 105) AT4G21510 | Symbols: | F-box family protein | chr4:11446193-11447025 REVERSE PGSC0003DMT400029256	-1.86259	-0.408294	0.239601
30.1	signalling.in sugar and nutrient physiology	pgsc0003dmp400028947	very weakly similar to (88.6) AT5G09960 | Symbols: | unknown protein | chr5:3106503-3107658 FORWARD PGSC0003DMT400042668	-1.95146	-0.74976	0.0258394
30.1.1	signalling.in sugar and nutrient physiology	pgsc0003dmp400053662	moderately similar to ( 352) AT4G08950 | Symbols: EXO | EXO (EXORDIUM) | chr4:5740378-5741322 FORWARDmoderately similar to ( 318) loc_os02g52040 12002.m10235 protein phi-1-like phosphate-induced protein, putative, expressedPhi_1 PGSC0003DMT400079159	-1.14441	1.77759	2.43941
30.1.1	signalling.in sugar and nutrient physiology	pgsc0003dmp400053699	moderately similar to ( 413) AT4G08950 | Symbols: EXO | EXO (EXORDIUM) | chr4:5740378-5741322 FORWARDmoderately similar to ( 370) loc_os02g52040 12002.m10235 protein phi-1-like phosphate-induced protein, putative, expressedPhi_1 PGSC0003DMT400079208	-3.80863	-0.995076	0.401623
30.1.1	signalling.in sugar and nutrient physiology	pgsc0003dmp400053661	moderately similar to ( 408) AT4G08950 | Symbols: EXO | EXO (EXORDIUM) | chr4:5740378-5741322 FORWARDmoderately similar to ( 362) loc_os02g52040 12002.m10235 protein phi-1-like phosphate-induced protein, putative, expressedPhi_1 PGSC0003DMT400079158	-4.81682	-1.65256	0.0790023
30.1.1	signalling.in sugar and nutrient physiology	pgsc0003dmp400053698	moderately similar to ( 404) AT4G08950 | Symbols: EXO | EXO (EXORDIUM) | chr4:5740378-5741322 FORWARDmoderately similar to ( 360) loc_os02g52040 12002.m10235 protein phi-1-like phosphate-induced protein, putative, expressedPhi_1 PGSC0003DMT400079207	-3.00977	0.0262664	0.737099
30.1.1	signalling.in sugar and nutrient physiology	pgsc0003dmp400053697	moderately similar to ( 398) AT4G08950 | Symbols: EXO | EXO (EXORDIUM) | chr4:5740378-5741322 FORWARDmoderately similar to ( 358) loc_os02g52040 12002.m10235 protein phi-1-like phosphate-induced protein, putative, expressedPhi_1 PGSC0003DMT400079206	-4.05721	-1.52927	0.194885
30.1.1	signalling.in sugar and nutrient physiology	pgsc0003dmp400053700	moderately similar to ( 421) AT4G08950 | Symbols: EXO | EXO (EXORDIUM) | chr4:5740378-5741322 FORWARDmoderately similar to ( 363) loc_os02g52040 12002.m10235 protein phi-1-like phosphate-induced protein, putative, expressedPhi_1 PGSC0003DMT400079209	-3.71569	-0.862259	0.514186
30.1.1	signalling.in sugar and nutrient physiology	pgsc0003dmp400053660	moderately similar to ( 419) AT4G08950 | Symbols: EXO | EXO (EXORDIUM) | chr4:5740378-5741322 FORWARDmoderately similar to ( 368) loc_os02g52040 12002.m10235 protein phi-1-like phosphate-induced protein, putative, expressedPhi_1 PGSC0003DMT400079157	-2.77245	0.457228	0.999247
30.2.3	signalling.receptor kinases.leucine rich repeat III	pgsc0003dmp400034203	moderately similar to ( 407) AT1G68400 | Symbols: | leucine-rich repeat transmembrane protein kinase, putative | chr1:25646401-25648916 REVERSEweakly similar to ( 154) PSKR_DAUCA Phytosulfokine receptor precursor (EC 2.7.11.1) (Phytosulfokine LRR receptor kinase) - Daucus carota (Carrot)moderately similar to ( 353) loc_os01g60330 12001.m12161 protein ATP binding protein, putative, expressedPkinas…	-0.648718	1.76295	1.54645
30.2.3	signalling.receptor kinases.leucine rich repeat III	pgsc0003dmp400034201	weakly similar to ( 119) AT1G68400 | Symbols: | leucine-rich repeat transmembrane protein kinase, putative | chr1:25646401-25648916 REVERSEweakly similar to ( 112) loc_os03g50450 12003.m10037 protein atypical receptor-like kinase MARK, putative, expressed PGSC0003DMT400050670	-0.569657	1.77728	1.55967
30.2.11	signalling.receptor kinases.leucine rich repeat XI	pgsc0003dmp400011110	moderately similar to ( 419) AT1G47890 | Symbols: AtRLP7 | AtRLP7 (Receptor Like Protein 7); kinase/ protein binding | chr1:17643976-17647035 FORWARDweakly similar to ( 198) RPK1_IPONI Receptor-like protein kinase precursor (EC 2.7.11.1) - Ipomoea nil (Japanese morning glory) (Pharbitis nil)highly similar to ( 565) loc_os04g40440 12004.m09026 protein expressed protein PGSC0003DMT400016034	-1.03309	0.773949	1.00572
30.2.11	signalling.receptor kinases.leucine rich repeat XI	pgsc0003dmp400024515	moderately similar to ( 388) AT5G25910 | Symbols: AtRLP52 | AtRLP52 (Receptor Like Protein 52); kinase/ protein binding | chr5:9038860-9041377 FORWARDmoderately similar to ( 270) RPK1_IPONI Receptor-like protein kinase precursor (EC 2.7.11.1) - Ipomoea nil (Japanese morning glory) (Pharbitis nil)moderately similar to ( 444) loc_os10g33040 12010.m06140 protein receptor-like protein kinase precurso…	-3.20145	-0.838831	-1.01456
30.2.17	signalling.receptor kinases.DUF 26	pgsc0003dmp400063415	highly similar to ( 896) AT2G32800 | Symbols: AP4.3A | AP4.3A; ATP binding / protein kinase/ protein serine/threonine kinase/ protein tyrosine kinase | chr2:13916478-13919033 FORWARDweakly similar to ( 199) PSKR_DAUCA Phytosulfokine receptor precursor (EC 2.7.11.1) (Phytosulfokine LRR receptor kinase) - Daucus carota (Carrot)highly similar to ( 895) loc_os11g25860 12011.m06507 protein ATP binding…	0.0147978	1.69847	1.93194
30.2.17	signalling.receptor kinases.DUF 26	pgsc0003dmp400033419	highly similar to ( 741) AT4G27290 | Symbols: | ATP binding / protein kinase/ protein serine/threonine kinase/ protein tyrosine kinase/ sugar binding | chr4:13666281-13669202 FORWARDmoderately similar to ( 349) SLSG3_BRAOL S-locus-specific glycoprotein S13 precursor (SLSG-13) (Fragment) - Brassica oleracea (Wild cabbage)highly similar to ( 590) loc_os01g57560 12001.m11907 protein serine/threonine…	-1.70847	0.273878	1.07435
30.2.17	signalling.receptor kinases.DUF 26	pgsc0003dmp400033420	highly similar to ( 815) AT4G27290 | Symbols: | ATP binding / protein kinase/ protein serine/threonine kinase/ protein tyrosine kinase/ sugar binding | chr4:13666281-13669202 FORWARDmoderately similar to ( 350) SLSG3_BRAOL S-locus-specific glycoprotein S13 precursor (SLSG-13) (Fragment) - Brassica oleracea (Wild cabbage)highly similar to ( 666) loc_os01g57560 12001.m11907 protein serine/threonine…	-1.68097	0.198524	1.10269
30.3	signalling.calcium	pgsc0003dmp400053306	weakly similar to ( 151) AT5G37770 | Symbols: TCH2, CML24 | TCH2 (TOUCH 2); calcium ion binding | chr5:14999075-14999560 REVERSEweakly similar to ( 106) CALM_CHLRE Calmodulin (CaM) - Chlamydomonas reinhardtiiweakly similar to ( 154) loc_os05g13580 12005.m05773 protein calmodulin-related protein 2, touch-induced, putative, expressedFRQ1 PGSC0003DMT400078654	-3.61955	-1.56007	-0.540154
30.3	signalling.calcium	pgsc0003dmp400043424	weakly similar to ( 136) AT4G27280 | Symbols: | calcium-binding EF hand family protein | chr4:13663770-13664162 REVERSEweakly similar to ( 107) loc_os06g46950 12006.m09221 protein EF-hand Ca2+-binding protein CCD1, putative, expressed PGSC0003DMT400064403	-2.77126	-1.26239	0.0414215
30.3	signalling.calcium	pgsc0003dmp400014421	highly similar to ( 561) AT4G33050 | Symbols: EDA39 | EDA39 (embryo sac development arrest 39); calmodulin binding | chr4:15945235-15946736 REVERSEmoderately similar to ( 476) loc_os01g38980 12001.m10178 protein calmodulin binding protein, putative, expressed PGSC0003DMT400021177	-0.894873	0.783539	1.85924
30.3	signalling.calcium	pgsc0003dmp400018793	weakly similar to ( 123) AT2G41410 | Symbols: | calmodulin, putative | chr2:17262085-17262735 REVERSEvery weakly similar to (80.9) loc_os05g31620 12005.m07396 protein polcalcin Jun o 2, putative, expressed PGSC0003DMT400027581	-2.14084	-1.06458	-0.0509312
30.4.5	signalling.phosphinositides.inositol-1,3,4-trisphosphate 5/6-kinase	pgsc0003dmp400045997	moderately similar to ( 301) AT5G16760 | Symbols: | inositol 1,3,4-trisphosphate 5/6-kinase | chr5:5509890-5510849 FORWARDmoderately similar to ( 308) ITPK1_MAIZE Inositol-tetrakisphosphate 1-kinase 1 (EC 2.7.1.134) (Inositol-triphosphate 5/6-kinase 1) (EC 2.7.1.159) (Inositol 1,3,4-trisphosphate 5/6-kinase 1) (Ins(1,3,4)P(3) 5/6-kinase 1) (ZmIpk) (Low phytic acid protein 2) - Zea mays (Maize)mod…	-1.02824	0.0940082	0.913741
31.1	cell.organisation	pgsc0003dmp400052608	moderately similar to ( 250) AT3G24530 | Symbols: | AAA-type ATPase family protein / ankyrin repeat family protein | chr3:8945678-8947786 REVERSEmoderately similar to ( 248) loc_os02g16660 12002.m33635 protein protein cbxX, chromosomal, putative, expressed PGSC0003DMT400077672	-0.900813	1.29333	1.44299
31.1	cell.organisation	pgsc0003dmp400052609	moderately similar to ( 246) AT3G24530 | Symbols: | AAA-type ATPase family protein / ankyrin repeat family protein | chr3:8945678-8947786 REVERSEmoderately similar to ( 227) loc_os02g16660 12002.m33635 protein protein cbxX, chromosomal, putative, expressed PGSC0003DMT400077673	-0.900467	1.29932	1.40331
31.1	cell.organisation	pgsc0003dmp400000621	highly similar to ( 724) AT3G24530 | Symbols: | AAA-type ATPase family protein / ankyrin repeat family protein | chr3:8945678-8947786 REVERSEhighly similar to ( 684) loc_os02g16660 12002.m33635 protein protein cbxX, chromosomal, putative, expressedANK PGSC0003DMT400000836	-1.51644	-0.362486	-0.143809
31.1	cell.organisation	pgsc0003dmp400052610	highly similar to ( 729) AT3G24530 | Symbols: | AAA-type ATPase family protein / ankyrin repeat family protein | chr3:8945678-8947786 REVERSEhighly similar to ( 688) loc_os02g16660 12002.m33635 protein protein cbxX, chromosomal, putative, expressedANK PGSC0003DMT400077674	-0.605513	1.20237	1.23226
33.99	development.unspecified	pgsc0003dmp400051606	weakly similar to ( 127) AT1G04770 | Symbols: | male sterility MS5 family protein | chr1:1336564-1337767 REVERSEweakly similar to ( 140) loc_os05g43040 12005.m08434 protein pollenless3, putative, expressed PGSC0003DMT400076202	-2.4174	-0.129593	-1.22497
33.99	development.unspecified	pgsc0003dmp400051605	moderately similar to ( 217) AT5G48850 | Symbols: ATSDI1 | ATSDI1 (SULPHUR DEFICIENCY-INDUCED 1); binding | chr5:19805576-19807699 REVERSEmoderately similar to ( 207) loc_os05g43040 12005.m08434 protein pollenless3, putative, expressed PGSC0003DMT400076201	-2.3168	-0.0439013	-1.37199
33.99	development.unspecified	pgsc0003dmp400019741	moderately similar to ( 287) AT2G23810 | Symbols: TET8 | TET8 (TETRASPANIN8) | chr2:10135859-10137352 REVERSEmoderately similar to ( 272) loc_os09g25760 12009.m05728 protein senescence-associated protein DH, putative, expressedTetraspannin PGSC0003DMT400029027	-0.705554	0.335122	0.91667
33.99	development.unspecified	pgsc0003dmp400051604	moderately similar to ( 352) AT1G04770 | Symbols: | male sterility MS5 family protein | chr1:1336564-1337767 REVERSEmoderately similar to ( 360) loc_os05g43040 12005.m08434 protein pollenless3, putative, expressed PGSC0003DMT400076200	-1.90791	-0.00173489	-1.3089
34.12	transport.metal	pgsc0003dmp400048991	very weakly similar to (85.5) AT2G36950 | Symbols: | heavy-metal-associated domain-containing protein | chr2:15515216-15516754 FORWARD PGSC0003DMT400072449	-2.30476	-0.294972	0.365721
34.16	transport.ABC transporters and multidrug resistance systems	pgsc0003dmp400012655	highly similar to ( 572) AT5G60790 | Symbols: ATGCN1, GCN1 | ATGCN1; transporter | chr5:24453760-24455767 REVERSEhighly similar to ( 591) loc_os09g39910 12009.m22204 protein ATP-binding cassette sub-family F member 2, putative, expressedUup PRK10636 ABCF_EF-3 PRK11819 ABC_tran PRK11147 ABC_Metallic_Cations ZnuC FepC ABC_Iron-Siderophores_B12_Hemin CbiO ABC_cobalt_CbiO_domain1 SunT CcmA FtsE ModF …	-0.632808	0.557332	1.66674
34.99	transport.misc	pgsc0003dmp400025138	highly similar to ( 538) AT4G23030 | Symbols: | MATE efflux protein-related | chr4:12072857-12074365 FORWARDhighly similar to ( 520) loc_os02g45380 12002.m09575 protein antiporter/ drug transporter/ transporter, putative, expressedNorM PRK01766 MatE PRK00187 PGSC0003DMT400037015	-0.524098	1.13584	1.30258
35.2	not assigned.unknown	pgsc0003dmp400049630	PGSC0003DMT400073358	-3.45659	-2.09695	0.192367
35.2	not assigned.unknown	pgsc0003dmp400035887	weakly similar to ( 135) AT3G07470 | Symbols: | unknown protein | chr3:2387291-2388343 REVERSEweakly similar to ( 115) loc_os01g68500 12001.m12953 protein expressed proteinDUF538 PGSC0003DMT400053210	-0.524883	1.13599	1.01226
35.2	not assigned.unknown	pgsc0003dmp400029143	PGSC0003DMT400042970	-2.08912	-0.463045	0.370149
35.2	not assigned.unknown	pgsc0003dmp400045442	PGSC0003DMT400067355	-0.805765	-0.0279932	1.18156
35.2	not assigned.unknown	pgsc0003dmp400055116	weakly similar to ( 137) AT4G02370 | Symbols: | unknown protein | chr4:1042458-1042961 FORWARDweakly similar to ( 131) loc_os05g29920 12005.m07228 protein expressed proteinDUF538 PGSC0003DMT400081439	-2.55044	-0.815669	-0.358319
35.2	not assigned.unknown	pgsc0003dmp400055741	PGSC0003DMT400082827	-3.48843	-1.12826	-0.243617
35.2	not assigned.unknown	pgsc0003dmp400001097	PGSC0003DMT400001474	-0.749741	0.882753	-0.857891
35.2	not assigned.unknown	pgsc0003dmp400041076	PGSC0003DMT400061012	-0.793631	1.08101	0.717768
35.2	not assigned.unknown	pgsc0003dmp400047311	PGSC0003DMT400070005	-2.81793	0.673675	0.954404
35.2	not assigned.unknown	pgsc0003dmp400009107	moderately similar to ( 362) AT1G10020 | Symbols: | unknown protein | chr1:3269939-3271732 REVERSEmoderately similar to ( 319) loc_os07g04150 12007.m04884 protein expressed proteinDUF1005 PGSC0003DMT400013135	-0.957384	0.677589	1.50213
35.2	not assigned.unknown	pgsc0003dmp400065498	very weakly similar to (89.4) AT2G35290 | Symbols: | unknown protein | chr2:14861635-14862000 REVERSE PGSC0003DMT400093823	-2.78386	-0.989945	0.0317666
35.2	not assigned.unknown	pgsc0003dmp400002196	PGSC0003DMT400003036	-2.7301	-1.02823	0.384918
35.2	not assigned.unknown	pgsc0003dmp400016345	very weakly similar to (93.2) IP27_SOLTU Proteinase inhibitor type-2 CM7 precursor (Proteinase inhibitor type II CM7) - Solanum tuberosum (Potato) PGSC0003DMT400023963	-1.35692	0.693469	0.45573
35.2	not assigned.unknown	pgsc0003dmp400033377	PGSC0003DMT400049446	-2.69725	-0.738953	-0.476487
35.2	not assigned.unknown	pgsc0003dmp400017777	PGSC0003DMT400026045	-0.977763	-0.391625	1.2975
35.2	not assigned.unknown	pgsc0003dmp400014583	PGSC0003DMT400021429	-0.570526	1.26495	1.94656
35.2	not assigned.unknown	pgsc0003dmp400000697	highly similar to ( 538) AT4G29310 | Symbols: | unknown protein | chr4:14437892-14439609 REVERSEmoderately similar to ( 368) loc_os01g53790 12001.m11543 protein expressed proteinDUF1005 PGSC0003DMT400000942	-0.610842	2.16995	2.48217
35.2	not assigned.unknown	pgsc0003dmp400051565	PGSC0003DMT400076149	-0.537983	0.786718	1.38566
35.2	not assigned.unknown	pgsc0003dmp400000687	PGSC0003DMT400000928	-0.24099	1.71647	1.13239
35.2	not assigned.unknown	pgsc0003dmp400012037	PGSC0003DMT400017515	-2.28541	-0.740017	0.366439
35.2	not assigned.unknown	pgsc0003dmp400043676	very weakly similar to (83.2) AT4G37240 | Symbols: | unknown protein | chr4:17524546-17525052 FORWARD PGSC0003DMT400064780	-3.76375	-2.11867	-0.148256
35.2	not assigned.unknown	pgsc0003dmp400002216	PGSC0003DMT400003078	-0.132722	1.49316	1.35731
35.2	not assigned.unknown	pgsc0003dmp400068396	weakly similar to ( 116) AT3G11810 | Symbols: | unknown protein | chr3:3727819-3728865 FORWARD PGSC0003DMT400096721	-1.74184	-0.915789	-0.0837389
35.2	not assigned.unknown	pgsc0003dmp400055740	PGSC0003DMT400082826	-2.50317	-0.59426	0.321895
35.2	not assigned.unknown	pgsc0003dmp400012196	PGSC0003DMT400017744	-1.1766	0.344315	0.595718
35.2	not assigned.unknown	pgsc0003dmp400031034	PGSC0003DMT400045795	-1.92526	-0.599837	0.0898919
35.2	not assigned.unknown	pgsc0003dmp400047049	moderately similar to ( 345) AT5G62960 | Symbols: | unknown protein | chr5:25269444-25271533 FORWARDmoderately similar to ( 333) loc_os02g03790 12002.m05728 protein expressed protein PGSC0003DMT400069670	-0.71766	1.47715	1.46154
35.2	not assigned.unknown	pgsc0003dmp400033555	PGSC0003DMT400049709	-2.47151	-0.953928	-0.13474
35.2	not assigned.unknown	pgsc0003dmp400049223	very weakly similar to (87.8) AT1G13740 | Symbols: AFP2 | AFP2 (ABI FIVE BINDING PROTEIN 2) | chr1:4713969-4715158 FORWARDDUF1675 PGSC0003DMT400072761	-3.32069	-1.47645	0.27304
35.2	not assigned.unknown	pgsc0003dmp400013660	moderately similar to ( 224) AT4G30990 | Symbols: | binding | chr4:15084456-15097860 FORWARDweakly similar to ( 198) loc_os01g40250 12001.m10298 protein HEAT repeat family protein, expressed PGSC0003DMT400019999	-1.323	-0.406571	0.560263
35.2	not assigned.unknown	pgsc0003dmp400045638	moderately similar to ( 369) AT5G10750 | Symbols: | unknown protein | chr5:3399072-3399980 FORWARDmoderately similar to ( 337) loc_os06g48320 12006.m09358 protein lipid binding protein, putative, expressedDUF1336 PGSC0003DMT400067616	-1.38014	0.831269	0.975259
Cluster 5
Bin Code	Bin Name	Probe ID	Description	FC 2 vs 0 (log 2)	FC 6 vs 0 (log 2)	FC 12 vs 0 (log 2)
3.4.4	minor CHO metabolism.myo-inositol.myo inositol oxygenases	pgsc0003dmp400000577	moderately similar to ( 364) AT2G19800 | Symbols: MIOX2 | MIOX2 (MYO-INOSITOL OXYGENASE 2); inositol oxygenase | chr2:8531106-8533354 REVERSEmoderately similar to ( 343) MIOX_ORYSA Probable inositol oxygenase (EC 1.13.99.1) (Myo-inositol oxygenase) - Oryza sativa (Rice)moderately similar to ( 345) loc_os06g36560 12006.m32098 protein inositol oxygenase, putative, expressedDUF706 PGSC0003DMT4000007…	2.76344	-0.472726	-1.15652
3.4.4	minor CHO metabolism.myo-inositol.myo inositol oxygenases	pgsc0003dmp400000576	moderately similar to ( 257) AT2G19800 | Symbols: MIOX2 | MIOX2 (MYO-INOSITOL OXYGENASE 2); inositol oxygenase | chr2:8531106-8533354 REVERSEmoderately similar to ( 239) MIOX_ORYSA Probable inositol oxygenase (EC 1.13.99.1) (Myo-inositol oxygenase) - Oryza sativa (Rice)moderately similar to ( 239) loc_os06g36560 12006.m32098 protein inositol oxygenase, putative, expressedDUF706 PGSC0003DMT4000007…	1.21418	0.341571	-2.98502
10.7	cell wall.modification	pgsc0003dmp400013842	moderately similar to ( 358) AT3G23730 | Symbols: | xyloglucan:xyloglucosyl transferase, putative / xyloglucan endotransglycosylase, putative / endo-xyloglucan transferase, putative | chr3:8550222-8551248 FORWARDmoderately similar to ( 355) BRU1_SOYBN Brassinosteroid-regulated protein BRU1 precursor - Glycine max (Soybean)moderately similar to ( 355) loc_os06g48160 12006.m09342 protein xyloglucan…	2.37932	0.813103	1.04136
11.1.9	lipid metabolism.FA synthesis and FA elongation.long chain fatty acid CoA ligase	pgsc0003dmp400043703	weakly similar to ( 194) AT1G49430 | Symbols: LRD2, LACS2 | LACS2 (LONG-CHAIN ACYL-COA SYNTHETASE 2); long-chain-fatty-acid-CoA ligase | chr1:18291188-18295641 FORWARDweakly similar to ( 184) loc_os11g35400 12011.m080023 protein acyl CoA synthetase, putative, expressed PGSC0003DMT400064823	0.640388	0.523341	-1.39274
11.9.4.9	lipid metabolism.lipid degradation.beta-oxidation.multifunctional	pgsc0003dmp400009690	highly similar to ( 835) AT4G29010 | Symbols: AIM1 | AIM1 (ABNORMAL INFLORESCENCE MERISTEM); enoyl-CoA hydratase | chr4:14297312-14302016 REVERSEhighly similar to ( 834) MFP_ORYSA Peroxisomal fatty acid beta-oxidation multifunctional protein (MFP) [Includes: Enoyl-CoA hydratase (EC 4.2.1.17); 3-2-trans-enoyl-CoA isomerase (EC 5.3.3.8); 3-hydroxybutyryl-CoA epimerase (EC 5.1.2.3); 3-hydroxyacyl-Co…	1.67703	-0.106577	-0.931993
17.2.3	hormone metabolism.auxin.induced-regulated-responsive-activated	pgsc0003dmp400007282	highly similar to ( 551) AT5G15740 | Symbols: | unknown protein | chr5:5134788-5136956 REVERSEhighly similar to ( 572) loc_os06g17390 12006.m06451 protein auxin-independent growth promoter, putative, expressedDUF246 PGSC0003DMT400010440	0.698838	-1.01612	-1.51725
17.5.1	hormone metabolism.ethylene.synthesis-degradation	pgsc0003dmp400047526	moderately similar to ( 431) AT2G36690 | Symbols: | oxidoreductase, 2OG-Fe(II) oxygenase family protein | chr2:15379930-15381987 FORWARDweakly similar to ( 176) FL3H_DIACA Naringenin,2-oxoglutarate 3-dioxygenase (EC 1.14.11.9) (Flavonone-3-hydroxylase) (F3H) (FHT) - Dianthus caryophyllus (Carnation) (Clove pink)moderately similar to ( 354) loc_os08g44590 12008.m08432 protein gibberellin 20 oxidas…	2.62595	0.19382	-0.779478
17.5.1	hormone metabolism.ethylene.synthesis-degradation	pgsc0003dmp400003695	moderately similar to ( 425) AT4G21200 | Symbols: ATGA2OX8, GA2OX8 | GA2OX8 (GIBBERELLIN 2-OXIDASE 8); gibberellin 2-beta-dioxygenase | chr4:11302751-11304032 FORWARDweakly similar to ( 152) GAOX1_ORYSA Gibberellin 20 oxidase 1 (EC 1.14.11.-) (Gibberellin C-20 oxidase 1) (GA 20-oxidase 1) (Os20ox) - Oryza sativa (Rice)moderately similar to ( 332) loc_os02g41954 12002.m09232 protein gibberellin 2-…	2.73913	-0.848424	-1.32635
17.5.1	hormone metabolism.ethylene.synthesis-degradation	pgsc0003dmp400003694	moderately similar to ( 423) AT4G21200 | Symbols: ATGA2OX8, GA2OX8 | GA2OX8 (GIBBERELLIN 2-OXIDASE 8); gibberellin 2-beta-dioxygenase | chr4:11302751-11304032 FORWARDweakly similar to ( 152) GAOX1_ORYSA Gibberellin 20 oxidase 1 (EC 1.14.11.-) (Gibberellin C-20 oxidase 1) (GA 20-oxidase 1) (Os20ox) - Oryza sativa (Rice)moderately similar to ( 328) loc_os02g41954 12002.m09232 protein gibberellin 2-…	2.39567	-1.04646	-2.33325
20.2.3	stress.abiotic.drought/salt	pgsc0003dmp400004080	moderately similar to ( 391) AT1G30360 | Symbols: ERD4 | ERD4 (early-responsive to dehydration 4) | chr1:10715892-10718799 FORWARDmoderately similar to ( 387) loc_os07g05570 12007.m29066 protein ERD4 protein, putative, expressedCOG5594 DUF221 PGSC0003DMT400005891	2.39226	0.927204	0.263668
20.2.3	stress.abiotic.drought/salt	pgsc0003dmp400028748	weakly similar to ( 102) AT4G04340 | Symbols: | early-responsive to dehydration protein-related / ERD protein-related | chr4:2123235-2126624 FORWARDvery weakly similar to (87.8) loc_os01g35050 12001.m150613 protein HYP1, putative, expressed PGSC0003DMT400042378	1.13141	-0.265851	-1.33271
20.2.99	stress.abiotic.unspecified	pgsc0003dmp400041401	moderately similar to ( 232) AT2G38310 | Symbols: | unknown protein | chr2:16050251-16050874 FORWARDmoderately similar to ( 201) loc_os05g39580 12005.m08136 protein AT-rich element binding factor 3, putative, expressed PGSC0003DMT400061535	3.78922	2.11533	-0.715928
20.2.99	stress.abiotic.unspecified	pgsc0003dmp400029989	moderately similar to ( 205) AT3G05950 | Symbols: | germin-like protein, putative | chr3:1781130-1781964 REVERSEweakly similar to ( 162) GER2_WHEAT Oxalate oxidase GF-2.8 precursor (EC 1.2.3.4) (Germin GF-2.8) - Triticum aestivum (Wheat)weakly similar to ( 187) loc_os02g29020 12002.m08046 protein germin-like protein subfamily 1 member 7 precursor, putativeCupin_1 PGSC0003DMT400044224	1.19802	0.22036	-1.10651
20.2.99	stress.abiotic.unspecified	pgsc0003dmp400019485	moderately similar to ( 226) AT2G38310 | Symbols: | unknown protein | chr2:16050251-16050874 FORWARDweakly similar to ( 196) loc_os03g18600 12003.m07282 protein cyclase/dehydrase family protein, putative, expressed PGSC0003DMT400028658	2.61271	1.51724	-0.490158
21.1	redox.thioredoxin	pgsc0003dmp400033903	moderately similar to ( 245) AT5G61440 | Symbols: ACHT5 | ACHT5 (ATYPICAL CYS HIS RICH THIOREDOXIN 5) | chr5:24707658-24708684 FORWARDmoderately similar to ( 251) loc_os03g21000 12003.m35200 protein thioredoxin-like 1, putative, expressed PGSC0003DMT400050229	1.30201	0.315928	-1.37344
26.2	misc.UDP glucosyl and glucoronyl transferases	pgsc0003dmp400056736	moderately similar to ( 432) AT3G21760 | Symbols: | UDP-glucoronosyl/UDP-glucosyl transferase family protein | chr3:7667099-7668556 FORWARDweakly similar to ( 149) ZOX_PHAVU Zeatin O-xylosyltransferase (EC 2.4.2.40) (Zeatin O-beta-D-xylosyltransferase) - Phaseolus vulgaris (Kidney bean) (French bean)moderately similar to ( 284) loc_os07g32010 12007.m07467 protein anthocyanidin 5,3-O-glucosyltrans…	2.16362	-0.277819	-1.2142
26.4	misc.beta 1,3 glucan hydrolases	pgsc0003dmp400014690	weakly similar to ( 171) AT1G64760 | Symbols: | glycosyl hydrolase family 17 protein | chr1:24054220-24056194 REVERSEweakly similar to ( 156) loc_os03g57880 12003.m101534 protein glucan endo-1,3-beta-glucosidase 5 precursor, putative, expressedX8 PGSC0003DMT400021582	3.18413	1.68608	-0.234033
26.4.1	misc.beta 1,3 glucan hydrolases.glucan endo-1,3-beta-glucosidase	pgsc0003dmp400014691	highly similar to ( 678) AT1G64760 | Symbols: | glycosyl hydrolase family 17 protein | chr1:24054220-24056194 REVERSEmoderately similar to ( 206) E13B_WHEAT Glucan endo-1,3-beta-glucosidase precursor (EC 3.2.1.39) ((1->3)-beta-glucan endohydrolase) ((1->3)-beta-glucanase) (Beta-1,3-endoglucanase) - Triticum aestivum (Wheat)highly similar to ( 638) loc_os03g57880 12003.m101534 protein glucan endo-…	2.76274	1.22655	-0.807703
26.4.1	misc.beta 1,3 glucan hydrolases.glucan endo-1,3-beta-glucosidase	pgsc0003dmp400022784	moderately similar to ( 451) AT5G55180 | Symbols: | glycosyl hydrolase family 17 protein | chr5:22388834-22390561 FORWARDmoderately similar to ( 231) E13B_WHEAT Glucan endo-1,3-beta-glucosidase precursor (EC 3.2.1.39) ((1->3)-beta-glucan endohydrolase) ((1->3)-beta-glucanase) (Beta-1,3-endoglucanase) - Triticum aestivum (Wheat)moderately similar to ( 385) loc_os02g53200 12002.m10349 protein gluca…	1.98363	-0.609685	-2.67315
26.1	misc.cytochrome P450	pgsc0003dmp400013518	moderately similar to ( 231) AT4G36220 | Symbols: FAH1, CYP84A1 | FAH1 (FERULIC ACID 5-HYDROXYLASE 1); ferulate 5-hydroxylase/ monooxygenase | chr4:17137584-17139619 REVERSEmoderately similar to ( 202) C98A1_SORBI Cytochrome P450 98A1 (EC 1.14.-.-) - Sorghum bicolor (Sorghum) (Sorghum vulgare)moderately similar to ( 206) loc_os09g26940 12009.m05846 protein flavonoid 3-monooxygenase, putative, exp…	1.84332	1.31927	-0.588627
26.1	misc.cytochrome P450	pgsc0003dmp400050911	highly similar to ( 629) AT2G40890 | Symbols: CYP98A3 | CYP98A3 (cytochrome P450, family 98, subfamily A, polypeptide 3); monooxygenase/ p-coumarate 3-hydroxylase | chr2:17058291-17060532 REVERSEhighly similar to ( 613) C98A2_SOYBN Cytochrome P450 98A2 (EC 1.14.-.-) - Glycine max (Soybean)highly similar to ( 564) loc_os05g41440 12005.m27896 protein cytochrome P450 98A1, putative, expressedp450 Cy…	2.27005	0.580418	-0.828635
26.16	misc.myrosinases-lectin-jacalin	pgsc0003dmp400012540	moderately similar to ( 270) AT1G78830 | Symbols: | curculin-like (mannose-binding) lectin family protein | chr1:29637141-29638508 REVERSEmoderately similar to ( 312) EP1G_DAUCA Epidermis-specific secreted glycoprotein EP1 precursor (52/54 kDa medium protein) - Daucus carota (Carrot)weakly similar to ( 112) loc_os04g23760 12004.m07515 protein ATP binding protein, putativeB_lectin B_lectin B_lecti…	2.55305	1.81163	0.558657
26.18	misc.invertase/pectin methylesterase inhibitor family protein	pgsc0003dmp400021265	weakly similar to ( 177) AT5G62360 | Symbols: | invertase/pectin methylesterase inhibitor family protein | chr5:25040699-25041310 FORWARDweakly similar to ( 132) 21KD_DAUCA 21 kDa protein precursor (1.2 protein) - Daucus carota (Carrot)very weakly similar to (89.0) loc_os06g49760 12006.m09500 protein ripening-related protein, putative, expressedPMEI PGSC0003DMT400031363	2.70412	1.97195	0.622855
26.19	misc.plastocyanin-like	pgsc0003dmp400053724	weakly similar to ( 108) AT1G72230 | Symbols: | plastocyanin-like domain-containing protein | chr1:27188287-27189093 FORWARDweakly similar to ( 132) BCP_PEA Blue copper protein precursor - Pisum sativum (Garden pea)weakly similar to ( 119) loc_os06g11490 12006.m05866 protein blue copper protein precursor, putative, expressedCu_bind_like PGSC0003DMT400079236	1.48897	0.519035	-0.69183
26.21	misc.protease inhibitor/seed storage/lipid transfer protein (LTP) family protein	pgsc0003dmp400061318	very weakly similar to (82.4) AT4G12480 | Symbols: pEARLI 1 | pEARLI 1; lipid binding | chr4:7406371-7406877 REVERSEvery weakly similar to (81.3) 14KD_DAUCA 14 kDa proline-rich protein DC2.15 precursor - Daucus carota (Carrot)very weakly similar to (85.1) loc_os03g01320 12003.m34972 protein NT16 polypeptide, putative, expressedHPS_like PGSC0003DMT400089643	2.01649	-1.59265	-3.93652
26.21	misc.protease inhibitor/seed storage/lipid transfer protein (LTP) family protein	pgsc0003dmp400034934	very weakly similar to (97.8) AT3G22600 | Symbols: | protease inhibitor/seed storage/lipid transfer protein (LTP) family protein | chr3:8006711-8007397 REVERSEvery weakly similar to (87.0) loc_os07g07930 12007.m05253 protein lipid transfer protein, putative, expressed PGSC0003DMT400051876	1.95015	-1.32531	-1.84176
26.21	misc.protease inhibitor/seed storage/lipid transfer protein (LTP) family protein	pgsc0003dmp400034935	very weakly similar to (93.2) AT3G22600 | Symbols: | protease inhibitor/seed storage/lipid transfer protein (LTP) family protein | chr3:8006711-8007397 REVERSE PGSC0003DMT400051878	1.15456	-1.49915	-1.21728
26.21	misc.protease inhibitor/seed storage/lipid transfer protein (LTP) family protein	pgsc0003dmp400034936	very weakly similar to (98.2) AT3G22600 | Symbols: | protease inhibitor/seed storage/lipid transfer protein (LTP) family protein | chr3:8006711-8007397 REVERSEvery weakly similar to (81.3) loc_os07g07860 12007.m05246 protein lipid transfer protein, putative, expressed PGSC0003DMT400051879	1.31486	-1.35842	-1.15463
26.22	misc.short chain dehydrogenase/reductase (SDR)	pgsc0003dmp400024793	weakly similar to ( 111) AT3G55310 | Symbols: | binding / catalytic/ oxidoreductase | chr3:20505873-20506958 FORWARDweakly similar to ( 106) loc_os08g39960 12008.m26742 protein 3-oxoacyl-reductase, chloroplast precursor, putative, expressed PGSC0003DMT400036566	1.88384	0.971202	-1.01552
26.28	misc.GDSL-motif lipase	pgsc0003dmp400012850	highly similar to ( 511) AT5G45670 | Symbols: | GDSL-motif lipase/hydrolase family protein | chr5:18528600-18530164 FORWARDweakly similar to ( 159) APG_BRANA Anter-specific proline-rich protein APG (Protein CEX) (Fragment) - Brassica napus (Rape)moderately similar to ( 456) loc_os01g54470 12001.m11611 protein anther-specific proline-rich protein APG, putative, expressedSGNH_plant_lipase_like fatt…	6.3689	1.67884	0.931171
26.28	misc.GDSL-motif lipase	pgsc0003dmp400012851	highly similar to ( 518) AT1G29670 | Symbols: | GDSL-motif lipase/hydrolase family protein | chr1:10375843-10377717 FORWARDweakly similar to ( 160) APG_BRANA Anter-specific proline-rich protein APG (Protein CEX) (Fragment) - Brassica napus (Rape)moderately similar to ( 458) loc_os01g54470 12001.m11611 protein anther-specific proline-rich protein APG, putative, expressedSGNH_plant_lipase_like fatt…	6.45459	1.65638	1.13641
27.3.3	RNA.regulation of transcription.AP2/EREBP, APETALA2/Ethylene-responsive element binding protein family	pgsc0003dmp400028008	weakly similar to ( 149) AT5G07580 | Symbols: | DNA binding / transcription factor | chr5:2399525-2400349 FORWARDweakly similar to ( 119) ERF5_TOBAC Ethylene-responsive transcription factor 5 (Ethylene-responsive element-binding factor 5 homolog) (EREBP-4) (NtERF4) - Nicotiana tabacum (Common tobacco)weakly similar to ( 116) loc_os02g43820 12002.m09416 protein AP2 domain containing protein, expre…	2.14898	0.685915	-1.47772
27.3.7	RNA.regulation of transcription.C2C2(Zn) CO-like, Constans-like zinc finger family	pgsc0003dmp400047781	moderately similar to ( 280) AT5G57660 | Symbols: ATCOL5, COL5 | zinc finger (B-box type) family protein | chr5:23355573-23356729 FORWARDweakly similar to ( 164) loc_os06g44450 12006.m08973 protein CONSTANS-like protein CO6, putative, expressedCCT PGSC0003DMT400070680	1.20659	-0.766145	-1.81952
27.3.7	RNA.regulation of transcription.C2C2(Zn) CO-like, Constans-like zinc finger family	pgsc0003dmp400053918	weakly similar to ( 198) AT1G75540 | Symbols: STH2 | STH2 (SALT TOLERANCE HOMOLOG2); transcription factor/ zinc ion binding | chr1:28366059-28367398 FORWARDweakly similar to ( 177) loc_os04g45690 12004.m09520 protein salt tolerance-like protein, putative, expressed PGSC0003DMT400079508	1.40778	0.0773752	-2.71613
27.3.32	RNA.regulation of transcription.WRKY domain transcription factor family	pgsc0003dmp400002598	moderately similar to ( 282) AT2G03340 | Symbols: WRKY3 | WRKY3; transcription factor | chr2:1014724-1016936 REVERSEmoderately similar to ( 253) loc_os12g32250 12012.m07031 protein SPF1-like DNA-binding protein, putative, expressedWRKY PGSC0003DMT400003637	1.69256	1.45049	-0.029249
27.3.99	RNA.regulation of transcription.unclassified	pgsc0003dmp400011216	weakly similar to ( 107) AT2G44380 | Symbols: | DC1 domain-containing protein | chr2:18323590-18324333 REVERSE PGSC0003DMT400016178	3.90824	0.254395	-0.096406
27.3.99	RNA.regulation of transcription.unclassified	pgsc0003dmp400050483	weakly similar to ( 114) AT2G44380 | Symbols: | DC1 domain-containing protein | chr2:18323590-18324333 REVERSE PGSC0003DMT400074531	3.91514	0.191576	-0.384866
27.3.99	RNA.regulation of transcription.unclassified	pgsc0003dmp400011215	weakly similar to ( 102) AT2G44380 | Symbols: | DC1 domain-containing protein | chr2:18323590-18324333 REVERSE PGSC0003DMT400016177	4.00466	1.58165	-0.175001
29.5.11.4.2	protein.degradation.ubiquitin.E3.RING	pgsc0003dmp400010723	weakly similar to ( 176) AT1G49230 | Symbols: | zinc finger (C3HC4-type RING finger) family protein | chr1:18209320-18209979 FORWARDweakly similar to ( 146) loc_os04g34230 12004.m08517 protein zinc finger, C3HC4 type family protein, expressed PGSC0003DMT400015477	1.45841	0.0808122	-1.13447
29.5.11.4.2	protein.degradation.ubiquitin.E3.RING	pgsc0003dmp400037601	weakly similar to ( 167) AT4G03510 | Symbols: RMA1 | RMA1; protein binding / ubiquitin-protein ligase/ zinc ion binding | chr4:1557905-1558654 REVERSEweakly similar to ( 114) loc_os04g44820 12004.m09439 protein ring domain containing protein, putative, expressed PGSC0003DMT400055830	0.874583	-0.231981	-2.8139
30.1	signalling.in sugar and nutrient physiology	pgsc0003dmp400046079	weakly similar to ( 110) AT2G29100 | Symbols: ATGLR2.9, GLR2.9 | ATGLR2.9; intracellular ligand-gated ion channel | chr2:12501092-12504912 REVERSEweakly similar to ( 142) loc_os02g54640 12002.m10493 protein glutamate receptor 2.9 precursor, putative, expressed PGSC0003DMT400068207	2.52542	2.17277	0.0629066
30.2.17	signalling.receptor kinases.DUF 26	pgsc0003dmp400030283	weakly similar to ( 133) AT5G35370 | Symbols: | ATP binding / carbohydrate binding / kinase/ protein kinase/ protein serine/threonine kinase/ protein tyrosine kinase/ sugar binding | chr5:13588564-13591182 REVERSEweakly similar to ( 105) EP1G_DAUCA Epidermis-specific secreted glycoprotein EP1 precursor (52/54 kDa medium protein) - Daucus carota (Carrot)moderately similar to ( 425) loc_os04g23640 …	3.08351	2.09888	1.03017
30.2.99	signalling.receptor kinases.misc	pgsc0003dmp400063324	moderately similar to ( 246) AT5G48540 | Symbols: | 33 kDa secretory protein-related | chr5:19669096-19669887 REVERSEmoderately similar to ( 204) loc_os03g16960 12003.m07128 protein CRK6, putative, expressed PGSC0003DMT400091649	1.97204	1.45633	-0.570882
30.3	signalling.calcium	pgsc0003dmp400061011	highly similar to ( 837) AT3G22910 | Symbols: | calcium-transporting ATPase, plasma membrane-type, putative / Ca(2+)-ATPase, putative (ACA13) | chr3:8116335-8119388 REVERSEmoderately similar to ( 490) ACA5_ORYSA Probable calcium-transporting ATPase 5, plasma membrane-type (EC 3.6.3.8) (Ca(2+)-ATPase isoform 5) - Oryza sativa (Rice)highly similar to ( 714) loc_os10g28240 12010.m05706 protein calci…	3.70064	1.02697	-1.06202
30.3	signalling.calcium	pgsc0003dmp400050162	weakly similar to ( 159) AT1G18210 | Symbols: | calcium-binding protein, putative | chr1:6268273-6268785 REVERSEvery weakly similar to (95.1) CALM1_SOLTU Calmodulin-1 (CaM-1) - Solanum tuberosum (Potato)weakly similar to ( 133) loc_os05g13580 12005.m05773 protein calmodulin-related protein 2, touch-induced, putative, expressedFRQ1 PGSC0003DMT400074098	3.91955	1.08458	0.131861
31.1	cell.organisation	pgsc0003dmp400055312	weakly similar to ( 171) AT1G51110 | Symbols: | plastid-lipid associated protein PAP / fibrillin family protein | chr1:18935380-18937484 FORWARDweakly similar to ( 160) loc_os07g28790 12007.m07150 protein PAP fibrillin family protein, expressed PGSC0003DMT400081895	0.393935	0.458032	-1.04119
33.1	development.storage proteins	pgsc0003dmp400041009	moderately similar to ( 346) AT2G39220 | Symbols: PLP6, PLA IIB | PLP6 (PATATIN-LIKE PROTEIN 6); nutrient reservoir | chr2:16375055-16376663 REVERSEvery weakly similar to (89.4) PAT2_SOLTU Patatin B2 precursor (Potato tuber protein) - Solanum tuberosum (Potato)moderately similar to ( 374) loc_os03g57080 12003.m10628 protein patatin-like protein 3, putative, expressedPatatin COG3621 PGSC0003DMT400…	1.32534	0.15455	-3.05376
33.2	development.late embryogenesis abundant	pgsc0003dmp400000161	weakly similar to ( 169) AT1G01470 | Symbols: LEA14, LSR3 | LEA14 (LATE EMBRYOGENESIS ABUNDANT 14) | chr1:172295-172826 REVERSEmoderately similar to ( 204) LEA14_SOYBN Desiccation protectant protein Lea14 homolog - Glycine max (Soybean)weakly similar to ( 175) loc_os01g12580 12001.m07872 protein late embryogenesis abundant protein Lea14-A, putative, expressedLEA_2 PGSC0003DMT400000220	4.77958	2.21253	1.05967
34.2	transport.sugars	pgsc0003dmp400032866	highly similar to ( 535) AT5G61520 | Symbols: | hexose transporter, putative | chr5:24739358-24740833 REVERSEhighly similar to ( 658) HEX6_RICCO Hexose carrier protein HEX6 - Ricinus communis (Castor bean)highly similar to ( 572) loc_os10g41190 12010.m21970 protein hexose carrier protein HEX6, putative, expressedSugar_tr xylE PGSC0003DMT400048535	2.79608	1.33197	-0.463292
34.15	transport.potassium	pgsc0003dmp400017045	highly similar to ( 740) AT5G46240 | Symbols: KAT1 | KAT1 (POTASSIUM CHANNEL IN ARABIDOPSIS THALIANA 1); cyclic nucleotide binding / inward rectifier potassium channel | chr5:18743652-18746561 REVERSEhighly similar to ( 580) AKT1_ORYSA Potassium channel AKT1 (OsAKT1) - Oryza sativa (Rice)highly similar to ( 641) loc_os02g14840 12002.m06728 protein potassium channel KAT1, putative, expressedCAP_ED…	2.24434	-0.185261	-0.465155
35.2	not assigned.unknown	pgsc0003dmp400013519	PGSC0003DMT400019771	2.24842	1.31122	0.230005
35.2	not assigned.unknown	pgsc0003dmp400053043	PGSC0003DMT400078312	1.98659	0.837716	-0.632033
35.2	not assigned.unknown	pgsc0003dmp400046972	weakly similar to ( 186) AT2G27660 | Symbols: | DC1 domain-containing protein | chr2:11798694-11800850 REVERSE PGSC0003DMT400069576	2.58593	0.283982	0.300678
35.2	not assigned.unknown	pgsc0003dmp400050458	PGSC0003DMT400074502	4.04091	0.467413	-1.1803
35.2	not assigned.unknown	pgsc0003dmp400050461	PGSC0003DMT400074505	3.63401	0.583289	-0.57767
35.2	not assigned.unknown	pgsc0003dmp400048090	PGSC0003DMT400071105	0.701658	-0.281199	-2.40842
35.2	not assigned.unknown	pgsc0003dmp400047707	moderately similar to ( 288) AT3G24420 | Symbols: | hydrolase, alpha/beta fold family protein | chr3:8863111-8864883 REVERSEmoderately similar to ( 230) loc_os03g10620 12003.m35082 protein sigma factor sigB regulation protein rsbQ, putative, expressedMhpC PGSC0003DMT400070567	3.00101	0.95456	0.10999
35.2	not assigned.unknown	pgsc0003dmp400021494	very weakly similar to (90.9) AT5G41761 | Symbols: | unknown protein | chr5:16711437-16711742 FORWARDvery weakly similar to (99.8) loc_os06g33200 12006.m07857 protein expressed protein PGSC0003DMT400031704	2.42368	-1.82956	-2.0972
35.2	not assigned.unknown	pgsc0003dmp400050457	PGSC0003DMT400074501	2.77457	0.867137	-0.116712
35.2	not assigned.unknown	pgsc0003dmp400033267	PGSC0003DMT400049258	0.992662	0.605336	-1.01242
35.2	not assigned.unknown	pgsc0003dmp400050459	PGSC0003DMT400074503	3.74374	0.716292	-0.472883
35.2	not assigned.unknown	pgsc0003dmp400042074	nearly identical (1036) AT2G28320 | Symbols: | pleckstrin homology (PH) domain-containing protein / lipid-binding START domain-containing protein | chr2:12095161-12099424 FORWARDhighly similar to ( 548) loc_os10g33930 12010.m06221 protein lipid binding protein, putative, expressedDUF1336 START PGSC0003DMT400062486	1.59379	-0.0634049	-0.50174
35.2	not assigned.unknown	pgsc0003dmp400017597	PGSC0003DMT400025812	2.29403	0.0488898	-0.0690353
	Online Resource 3. Transcripts associated with K-means clusters during acclimation of potato leaves to elevated temperature. Transcripts contained within each of the clusters highlighted in fig. 7 are listed according to their MapMap bin code. MapMan descriptive bin names are provided and the identification code for the microarray probe is listed (Probe ID). A brief description of the associated …
A Reversible Light and Genotype Dependent Acquired Thermotolerance Response Protects the Potato Plant from Excessive Temperature.
Planta
Almudena Trapero-Mozos1*, Laurence JM Ducreux2*, Craita E Bita2*, Wayne Morris2, Cosima Wiese3, Jenny A Morris2, Christy Paterson2, Peter E Hedley2, Robert D Hancock2*, Mark Taylor2*
Corresponding author: mark.taylor@hutton.ac.uk
Cell & Molecular Sciences, The James Hutton Institute, Invergowrie, Dundee DD2 5DA, United Kingdom.
