# Supplementary material for: A reversible light- and genotype-dependent acquired thermotolerance response protects the potato plant from damage due to excessive temperature
Source: Planta. 2018 Mar 8;247(6):1377–92. doi: 10.1007/s00425-018-2874-1 (PMC5945765; doi:10.1007/s00425-018-2874-1)
Supplement: Supplementary file 5 — Supplementary material 5 (XLSX 24 kb) [file 425_2018_2874_MOESM5_ESM.xlsx]

## Sheet: Sheet1
Online Resource 5 Transcripts Uniquely Altered in Abundance in Leaves Following 12h Acclimation at 25oC
Bin Code	Bin Name	Probe ID	Description	FC 12 vs 0h (log2)
1.1.1.1	PS.lightreaction.photosystem II.LHC-II	pgsc0003dmp400023743	moderately similar to ( 440) AT1G29930 | Symbols: CAB1, AB140, CAB140, LHCB1.3 | CAB1 (CHLOROPHYLL A/B BINDING PROTEIN 1); chlorophyll binding | chr1:10478071-10478874 FORWARDmoderately similar to ( 482) CB24_TOBAC Chlorophyll a-b binding protein 40, chloroplast precursor (LHCII type I CAB-40) (LHCP) - Nicotiana tabacum (Common tobacco)moderately similar to ( 433) loc_os01g41710 12001.m42672 prot…	-1.89236
1.1.1.1	PS.lightreaction.photosystem II.LHC-II	pgsc0003dmp400033446	moderately similar to ( 308) AT5G54270 | Symbols: LHCB3, LHCB3*1 | LHCB3 (LIGHT-HARVESTING CHLOROPHYLL B-BINDING PROTEIN 3); structural molecule | chr5:22038424-22039383 FORWARDmoderately similar to ( 298) CB23_HORVU Chlorophyll a-b binding protein of LHCII type III, chloroplast precursor (CAB) - Hordeum vulgare (Barley)moderately similar to ( 311) loc_os07g37550 12007.m079717 protein chlorophyll…	-1.89938
1.1.1.1	PS.lightreaction.photosystem II.LHC-II	pgsc0003dmp400023813	moderately similar to ( 291) AT2G34430 | Symbols: LHB1B1, LHCB1.4 | LHB1B1; chlorophyll binding | chr2:14524818-14525618 FORWARDmoderately similar to ( 314) CB2A_SPIOL Chlorophyll a-b binding protein, chloroplast precursor (LHCII type I CAB) (LHCP) - Spinacia oleracea (Spinach)moderately similar to ( 308) loc_os01g52240 12001.m11398 protein chlorophyll a-b binding protein 2, chloroplast precursor…	-2.35746
1.1.1.1	PS.lightreaction.photosystem II.LHC-II	pgsc0003dmp400029202	moderately similar to ( 459) AT1G29930 | Symbols: CAB1, AB140, CAB140, LHCB1.3 | CAB1 (CHLOROPHYLL A/B BINDING PROTEIN 1); chlorophyll binding | chr1:10478071-10478874 FORWARDhighly similar to ( 509) CB25_TOBAC Chlorophyll a-b binding protein 50, chloroplast precursor (LHCII type I CAB-50) (LHCP) - Nicotiana tabacum (Common tobacco)moderately similar to ( 455) loc_os01g41710 12001.m42672 protein …	-1.58857
1.1.1.1	PS.lightreaction.photosystem II.LHC-II	pgsc0003dmp400023744	moderately similar to ( 421) AT1G29930 | Symbols: CAB1, AB140, CAB140, LHCB1.3 | CAB1 (CHLOROPHYLL A/B BINDING PROTEIN 1); chlorophyll binding | chr1:10478071-10478874 FORWARDmoderately similar to ( 471) CB25_TOBAC Chlorophyll a-b binding protein 50, chloroplast precursor (LHCII type I CAB-50) (LHCP) - Nicotiana tabacum (Common tobacco)moderately similar to ( 420) loc_os01g41710 12001.m42672 prot…	-2.13035
1.1.1.1	PS.lightreaction.photosystem II.LHC-II	pgsc0003dmp400007654	moderately similar to ( 477) AT2G05100 | Symbols: LHCB2.1, LHCB2 | LHCB2.1; chlorophyll binding | chr2:1823449-1824331 REVERSEhighly similar to ( 513) CB23_TOBAC Chlorophyll a-b binding protein 36, chloroplast precursor (LHCII type I CAB-36) (LHCP) - Nicotiana tabacum (Common tobacco)moderately similar to ( 464) loc_os03g39610 12003.m35304 protein chlorophyll a-b binding protein, chloroplast prec…	-1.75452
1.1.1.1	PS.lightreaction.photosystem II.LHC-II	pgsc0003dmp400014557	moderately similar to ( 437) AT1G29930 | Symbols: CAB1, AB140, CAB140, LHCB1.3 | CAB1 (CHLOROPHYLL A/B BINDING PROTEIN 1); chlorophyll binding | chr1:10478071-10478874 FORWARDmoderately similar to ( 478) CB22_TOBAC Chlorophyll a-b binding protein 21, chloroplast precursor (LHCII type I CAB-21) (LHCP) - Nicotiana tabacum (Common tobacco)moderately similar to ( 432) loc_os01g52240 12001.m11398 prot…	-2.29693
1.1.1.1	PS.lightreaction.photosystem II.LHC-II	pgsc0003dmp400023742	moderately similar to ( 441) AT1G29930 | Symbols: CAB1, AB140, CAB140, LHCB1.3 | CAB1 (CHLOROPHYLL A/B BINDING PROTEIN 1); chlorophyll binding | chr1:10478071-10478874 FORWARDmoderately similar to ( 482) CB21_TOBAC Chlorophyll a-b binding protein 16, chloroplast precursor (LHCII type I CAB-16) (LHCP) - Nicotiana tabacum (Common tobacco)moderately similar to ( 440) loc_os01g41710 12001.m42672 prot…	-2.20183
1.3.7	PS.calvin cycle.FBPase	pgsc0003dmp400041709	weakly similar to ( 116) AT1G43670 | Symbols: | fructose-1,6-bisphosphatase, putative / D-fructose-1,6-bisphosphate 1-phosphohydrolase, putative / FBPase, putative | chr1:16468184-16470347 FORWARDweakly similar to ( 120) F16P2_SOLTU Fructose-1,6-bisphosphatase, cytosolic (EC 3.1.3.11) (D-fructose-1,6-bisphosphate 1-phosphohydrolase) (FBPase) (CY-F1) - Solanum tuberosum (Potato)weakly similar to (…	-3.07242
3.4.4	minor CHO metabolism.myo-inositol.myo inositol oxygenases	pgsc0003dmp400000576	moderately similar to ( 257) AT2G19800 | Symbols: MIOX2 | MIOX2 (MYO-INOSITOL OXYGENASE 2); inositol oxygenase | chr2:8531106-8533354 REVERSEmoderately similar to ( 239) MIOX_ORYSA Probable inositol oxygenase (EC 1.13.99.1) (Myo-inositol oxygenase) - Oryza sativa (Rice)moderately similar to ( 239) loc_os06g36560 12006.m32098 protein inositol oxygenase, putative, expressedDUF706 PGSC0003DMT4000007…	-2.98502
10.7	cell wall.modification	pgsc0003dmp400007816	moderately similar to ( 366) AT2G39700 | Symbols: ATEXPA4, ATEXP4, ATHEXP ALPHA 1.6 | ATEXPA4 (ARABIDOPSIS THALIANA EXPANSIN A4) | chr2:16544246-16545434 REVERSEmoderately similar to ( 363) EXPA7_ORYSA Expansin-A7 precursor (OsEXPA7) (Alpha-expansin-7) (OsEXP7) (OsaEXPa1.26) - Oryza sativa (Rice)moderately similar to ( 363) loc_os03g60720 12003.m10961 protein alpha-expansin 6 precursor, putative,…	-2.14274
10.7	cell wall.modification	pgsc0003dmp400007815	moderately similar to ( 417) AT2G39700 | Symbols: ATEXPA4, ATEXP4, ATHEXP ALPHA 1.6 | ATEXPA4 (ARABIDOPSIS THALIANA EXPANSIN A4) | chr2:16544246-16545434 REVERSEmoderately similar to ( 406) EXPA7_ORYSA Expansin-A7 precursor (OsEXPA7) (Alpha-expansin-7) (OsEXP7) (OsaEXPa1.26) - Oryza sativa (Rice)moderately similar to ( 406) loc_os03g60720 12003.m10961 protein alpha-expansin 6 precursor, putative,…	-2.21766
10.7	cell wall.modification	pgsc0003dmp400031910	moderately similar to ( 377) AT4G28250 | Symbols: ATEXPB3, EXPB3, ATHEXP BETA 1.6 | ATEXPB3 (ARABIDOPSIS THALIANA EXPANSIN B3) | chr4:14000446-14001945 REVERSEmoderately similar to ( 362) EXB17_ORYSA Expansin-B17 precursor (OsEXPB17) (Beta-expansin-17) (OsaEXPb1.13) - Oryza sativa (Rice)moderately similar to ( 355) loc_os02g42650 12002.m09300 protein beta-expansin 3 precursor, putative, expressed…	-2.76988
10.7	cell wall.modification	pgsc0003dmp400008273	moderately similar to ( 410) AT4G14130 | Symbols: XTR7 | XTR7 (XYLOGLUCAN ENDOTRANSGLYCOSYLASE 7); hydrolase, acting on glycosyl bonds / hydrolase, hydrolyzing O-glycosyl compounds / xyloglucan:xyloglucosyl transferase | chr4:8137161-8138196 REVERSEmoderately similar to ( 424) BRU1_SOYBN Brassinosteroid-regulated protein BRU1 precursor - Glycine max (Soybean)moderately similar to ( 357) loc_os06g…	1.78783
10.7	cell wall.modification	pgsc0003dmp400029123	moderately similar to ( 294) AT2G40610 | Symbols: ATEXPA8, EXP8, ATEXP8, ATHEXP ALPHA 1.11 | ATEXPA8 (ARABIDOPSIS THALIANA EXPANSIN A8) | chr2:16949121-16950472 REVERSEmoderately similar to ( 281) EXPA2_ORYSA Expansin-A2 precursor (OsEXPA2) (Alpha-expansin-2) (OsEXP2) (OsaEXPa1.23) (RiExB) (RiExC) - Oryza sativa (Rice)moderately similar to ( 281) loc_os01g60770 12001.m12205 protein alpha-expansin…	-4.20808
10.8.1	cell wall.pectin*esterases.PME	pgsc0003dmp400033458	moderately similar to ( 457) AT1G11580 | Symbols: ATPMEPCRA, PMEPCRA | PMEPCRA (METHYLESTERASE PCR A); enzyme inhibitor/ pectinesterase | chr1:3888730-3890649 FORWARDmoderately similar to ( 404) PME_PRUPE Pectinesterase PPE8B precursor (EC 3.1.1.11) (Pectin methylesterase) (PE) - Prunus persica (Peach)moderately similar to ( 452) loc_os01g57854 12001.m11933 protein pectinesterase-1 precursor, put…	-1.9231
11.1.9	lipid metabolism.FA synthesis and FA elongation.long chain fatty acid CoA ligase	pgsc0003dmp400043703	weakly similar to ( 194) AT1G49430 | Symbols: LRD2, LACS2 | LACS2 (LONG-CHAIN ACYL-COA SYNTHETASE 2); long-chain-fatty-acid-CoA ligase | chr1:18291188-18295641 FORWARDweakly similar to ( 184) loc_os11g35400 12011.m080023 protein acyl CoA synthetase, putative, expressed PGSC0003DMT400064823	-1.39274
11.3.2	lipid metabolism.Phospholipid synthesis.choline kinase	pgsc0003dmp400043515	moderately similar to ( 347) AT1G71697 | Symbols: ATCK1, CK | ATCK1 (CHOLINE KINASE 1); choline kinase | chr1:26971537-26973177 FORWARDmoderately similar to ( 341) loc_os01g08760 12001.m07501 protein choline/ethanolamine kinase, putative, expressedCholine_kinase PGSC0003DMT400064547	-2.38803
13.2.3.1.1	amino acid metabolism.degradation.aspartate family.asparagine.L-asparaginase	pgsc0003dmp400014066	highly similar to ( 534) AT3G16150 | Symbols: | L-asparaginase, putative / L-asparagine amidohydrolase, putative | chr3:5471794-5473033 FORWARDmoderately similar to ( 366) ASPG_LUPLU L-asparaginase precursor (EC 3.5.1.1) (L-asparagine amidohydrolase) [Contains: L-asparaginase subunit alpha; L-asparaginase subunit beta] - Lupinus luteus (European yellow lupin)moderately similar to ( 496) loc_os04g…	-2.47287
16.1.5	secondary metabolism.isoprenoids.terpenoids	pgsc0003dmp400020871	moderately similar to ( 380) AT5G23960 | Symbols: ATTPS21, TPS21 | TPS21 (TERPENE SYNTHASE 21); (-)-E-beta-caryophyllene synthase/ alpha-humulene synthase | chr5:8092969-8095128 FORWARDhighly similar to ( 514) DCS1_GOSHI (+)-delta-cadinene synthase (EC 4.2.3.13) (D-cadinene synthase) - Gossypium hirsutum (Upland cotton)moderately similar to ( 345) loc_os08g04500 12008.m04593 protein terpene synth…	-3.09379
17.2.3	hormone metabolism.auxin.induced-regulated-responsive-activated	pgsc0003dmp400046416	weakly similar to ( 172) AT1G75580 | Symbols: | auxin-responsive protein, putative | chr1:28377530-28377856 FORWARDvery weakly similar to (89.0) ARG7_PHAAU Indole-3-acetic acid-induced protein ARG7 - Phaseolus aureus (Mung bean) (Vigna radiata)weakly similar to ( 110) loc_os02g24700 12002.m07617 protein OsSAUR8 - Auxin-responsive SAUR gene family member, expressedAuxin_inducible PGSC0003DMT400068…	-2.55653
17.2.3	hormone metabolism.auxin.induced-regulated-responsive-activated	pgsc0003dmp400043814	moderately similar to ( 276) AT2G44500 | Symbols: | unknown protein | chr2:18374447-18376435 FORWARDweakly similar to ( 125) loc_os06g11600 12006.m32016 protein auxin-independent growth promoter-like protein, putative, expressedDUF246 PGSC0003DMT400064981	2.24901
17.5.3	hormone metabolism.ethylene.induced-regulated-responsive-activated	pgsc0003dmp400025756	very weakly similar to (96.3) AT1G05710 | Symbols: | ethylene-responsive protein, putative | chr1:1716198-1717023 FORWARDvery weakly similar to (87.4) loc_os04g41570 12004.m101563 protein ER33 protein, putative, expressed PGSC0003DMT400037900	2.19432
20.2.1	stress.abiotic.heat	pgsc0003dmp400011905	moderately similar to ( 434) AT5G23240 | Symbols: | DNAJ heat shock N-terminal domain-containing protein | chr5:7826857-7828534 REVERSEmoderately similar to ( 352) loc_os04g57880 12004.m10672 protein dnaJ domain containing protein, expressed PGSC0003DMT400017284	1.39612
20.2.4	stress.abiotic.touch/wounding	pgsc0003dmp400011750	weakly similar to ( 111) AT3G10985 | Symbols: SAG20, WI12, ATWI-12 | SAG20 (SENESCENCE ASSOCIATED GENE 20) | chr3:3442776-3443108 FORWARDmoderately similar to ( 207) WUN1_SOLTU Wound-induced protein 1 - Solanum tuberosum (Potato)weakly similar to ( 111) loc_os05g27580 12005.m07046 protein wound-induced protein WI12 containing proteinWI12 PGSC0003DMT400017004	1.8091
21.4	redox.glutaredoxins	pgsc0003dmp400039263	weakly similar to ( 167) AT3G21460 | Symbols: | electron carrier/ protein disulfide oxidoreductase | chr3:7557567-7557875 REVERSEweakly similar to ( 135) loc_os01g27140 12001.m09165 protein glutaredoxin, putative, expressedGRX_GRXh_1_2_like PGSC0003DMT400058325	-3.37141
21.4	redox.glutaredoxins	pgsc0003dmp400021712	moderately similar to ( 248) AT1G64500 | Symbols: | glutaredoxin family protein | chr1:23953270-23954376 FORWARDweakly similar to ( 149) loc_os01g13480 12001.m07957 protein electron transporter/ thiol-disulfide exchange intermediate, putative, expressedGRX_GRX_like PGSC0003DMT400031969	-1.91228
21.4	redox.glutaredoxins	pgsc0003dmp400021711	weakly similar to ( 187) AT1G64500 | Symbols: | glutaredoxin family protein | chr1:23953270-23954376 FORWARDweakly similar to ( 139) loc_os04g54860 12004.m10378 protein glutaredoxin family protein, expressedGRX_GRX_like PGSC0003DMT400031968	-1.8704
26.7	misc.oxidases - copper, flavone etc.	pgsc0003dmp400031145	highly similar to ( 590) AT4G29720 | Symbols: ATPAO5 | ATPAO5 (Polyamine oxidase 5); amine oxidase/ electron carrier/ oxidoreductase | chr4:14553456-14555057 REVERSEweakly similar to ( 107) PAO_MAIZE Polyamine oxidase precursor (EC 1.5.3.11) - Zea mays (Maize)moderately similar to ( 429) loc_os01g51320 12001.m11313 protein peroxisomal N1-acetyl-spermine/spermidine oxidase, putative, expressedAmin…	-2.23224
26.21	misc.protease inhibitor/seed storage/lipid transfer protein (LTP) family protein	pgsc0003dmp400035578	very weakly similar to (89.0) AT2G45180 | Symbols: | protease inhibitor/seed storage/lipid transfer protein (LTP) family protein | chr2:18626377-18626781 FORWARDvery weakly similar to (86.3) 14KD_DAUCA 14 kDa proline-rich protein DC2.15 precursor - Daucus carota (Carrot)very weakly similar to (84.7) loc_os04g46820 12004.m09630 protein cortical cell-delineating protein precursor, putativeHPS_like …	-2.19564
26.21	misc.protease inhibitor/seed storage/lipid transfer protein (LTP) family protein	pgsc0003dmp400045039	weakly similar to ( 119) AT4G00165 | Symbols: | protease inhibitor/seed storage/lipid transfer protein (LTP) family protein | chr4:69433-69819 REVERSEvery weakly similar to (94.7) 14KD_DAUCA 14 kDa proline-rich protein DC2.15 precursor - Daucus carota (Carrot)very weakly similar to (92.4) loc_os04g46810 12004.m09629 protein cortical cell-delineating protein precursor, putative, expressedHPS_like …	-1.64015
26.22	misc.short chain dehydrogenase/reductase (SDR)	pgsc0003dmp400012709	moderately similar to ( 330) AT3G55290 | Symbols: | short-chain dehydrogenase/reductase (SDR) family protein | chr3:20502653-20503730 FORWARDvery weakly similar to (87.8) FABG1_BRANA 3-oxoacyl-[acyl-carrier-protein] reductase 1, chloroplast precursor (EC 1.1.1.100) (3-ketoacyl-acyl carrier protein reductase 1) (Beta-keto acyl-carrier protein reductase 1) - Brassica napus (Rape)moderately similar …	-3.74239
26.22	misc.short chain dehydrogenase/reductase (SDR)	pgsc0003dmp400020594	moderately similar to ( 352) AT3G55290 | Symbols: | short-chain dehydrogenase/reductase (SDR) family protein | chr3:20502653-20503730 FORWARDweakly similar to ( 112) SDR1_PICAB Short-chain type dehydrogenase/reductase (EC 1.-.-.-) - Picea abies (Norway spruce) (Picea excelsa)moderately similar to ( 307) loc_os08g39960 12008.m26742 protein 3-oxoacyl-reductase, chloroplast precursor, putative, expr…	-2.492
26.24	misc.GCN5-related N-acetyltransferase	pgsc0003dmp400025189	weakly similar to ( 194) AT1G72030 | Symbols: | GCN5-related N-acetyltransferase (GNAT) family protein | chr1:27110887-27111825 FORWARDmoderately similar to ( 206) loc_os07g16130 12007.m06056 protein histone acetyltransferase HPA2 and related acetyltransferases, putative, expressed PGSC0003DMT400037096	-2.30514
27.3.21	RNA.regulation of transcription.GRAS transcription factor family	pgsc0003dmp400014817	highly similar to ( 586) AT4G17230 | Symbols: SCL13 | SCL13 (Scarecrow-like 13); transcription factor | chr4:9661218-9662807 REVERSEhighly similar to ( 517) CIGR2_ORYSA Chitin-inducible gibberellin-responsive protein 2 - Oryza sativa (Rice)highly similar to ( 517) loc_os07g39470 12007.m08189 protein chitin-inducible gibberellin-responsive protein 2, putative, expressedGRAS PGSC0003DMT400021748	2.12715
27.3.24	RNA.regulation of transcription.MADS box transcription factor family	pgsc0003dmp400032449	PGSC0003DMT400047919	2.24344
27.3.66	RNA.regulation of transcription.Psudo ARR transcription factor family	pgsc0003dmp400020015	moderately similar to ( 239) AT5G24470 | Symbols: APRR5, PRR5 | APRR5 (ARABIDOPSIS PSEUDO-RESPONSE REGULATOR 5); transcription regulator/ two-component response regulator | chr5:8356204-8358873 REVERSEmoderately similar to ( 254) PRR95_ORYSA Two-component response regulator-like PRR95 (Pseudo-response regulator 95) (OsPRR95) - Oryza sativa (Rice)moderately similar to ( 254) loc_os09g36220 12009.m…	-1.97001
27.3.99	RNA.regulation of transcription.unclassified	pgsc0003dmp400025733	moderately similar to ( 489) AT5G37540 | Symbols: | aspartyl protease family protein | chr5:14912862-14914190 FORWARDweakly similar to ( 171) loc_os01g62630 12001.m12384 protein aspartic proteinase nepenthesin-2 precursor, putative, expressed PGSC0003DMT400037868	1.44776
28.1	DNA.synthesis/chromatin structure	pgsc0003dmp400024113	nearly identical (1193) AT5G44635 | Symbols: MCM6 | minichromosome maintenance family protein / MCM family protein | chr5:18006431-18010542 REVERSEmoderately similar to ( 263) MCM3_MAIZE DNA replication licensing factor MCM3 homolog (Replication origin activator) (ROA protein) (Fragment) - Zea mays (Maize)nearly identical (1182) loc_os05g14590 12005.m05870 protein DNA replication licensing factor…	-2.79975
28.1	DNA.synthesis/chromatin structure	pgsc0003dmp400003909	highly similar to ( 578) AT1G44900 | Symbols: MCM2 | ATP binding / DNA binding / DNA-dependent ATPase | chr1:16970291-16974457 FORWARDmoderately similar to ( 234) MCM3_MAIZE DNA replication licensing factor MCM3 homolog (Replication origin activator) (ROA protein) (Fragment) - Zea mays (Maize)highly similar to ( 620) loc_os11g29380 12011.m06848 protein DNA replication licensing factor Mcm2, putat…	-2.24991
28.1	DNA.synthesis/chromatin structure	pgsc0003dmp400040328	moderately similar to ( 204) AT5G23520 | Symbols: | LOCATED IN: cytoplasm; EXPRESSED IN: 20 plant structures; EXPRESSED DURING: 13 growth stages; CONTAINS InterPro DOMAIN/s: Smr protein/MutS2 C-terminal (InterPro:IPR002625), Region of unknown function DUF1771 (InterPro:IPR013899); Has 91 Blast hits to 91 proteins in 45 species: Archae - 0; Bacteria - 6; Metazoa - 8; Fungi - 45; Plants - 27; Virus…	-1.26723
28.1	DNA.synthesis/chromatin structure	pgsc0003dmp400042640	highly similar to ( 876) AT5G08020 | Symbols: ATRPA70B, RPA70B | RPA70B (RPA70-KDA SUBUNIT B); DNA binding / nucleic acid binding | chr5:2572107-2574879 FORWARDhighly similar to ( 837) loc_os03g11540 12003.m06606 protein replication protein A 70 kDa DNA-binding subunit, putative, expressedRep_fac-A_C RPA1_DBD_C RPA1_DBD_A RPA1_DBD_B Rep-A_N PGSC0003DMT400063329	-3.12079
28.1	DNA.synthesis/chromatin structure	pgsc0003dmp400003910	nearly identical (1312) AT1G44900 | Symbols: MCM2 | ATP binding / DNA binding / DNA-dependent ATPase | chr1:16970291-16974457 FORWARDmoderately similar to ( 307) MCM3_MAIZE DNA replication licensing factor MCM3 homolog (Replication origin activator) (ROA protein) (Fragment) - Zea mays (Maize)nearly identical (1375) loc_os11g29380 12011.m06848 protein DNA replication licensing factor Mcm2, putativ…	-2.21876
28.1	DNA.synthesis/chromatin structure	pgsc0003dmp400019244	moderately similar to ( 249) AT2G31270 | Symbols: ATCDT1A, CDT1A, CDT1 | CDT1A (ARABIDOPSIS HOMOLOG OF YEAST CDT1 A); cyclin-dependent protein kinase/ protein binding | chr2:13329037-13331544 FORWARDmoderately similar to ( 247) loc_os04g10650 12004.m06315 protein CDT1a protein, putative, expressedCDT1 PGSC0003DMT400028257	-2.76664
28.1.3	DNA.synthesis/chromatin structure.histone	pgsc0003dmp400040719	weakly similar to ( 135) AT5G59970 | Symbols: | histone H4 | chr5:24146352-24146663 REVERSEweakly similar to ( 135) H4_CAPAN Histone H4 (CaH4) - Capsicum annuum (Bell pepper)weakly similar to ( 135) loc_os10g39410 12010.m06709 protein histone H4, putative, expressedH4 H4 HHT1 PGSC0003DMT400060471	-2.76667
28.2	DNA.repair	pgsc0003dmp400019988	weakly similar to ( 145) AT5G44680 | Symbols: | methyladenine glycosylase family protein | chr5:18024461-18025893 REVERSEweakly similar to ( 138) loc_os01g58550 12001.m150749 protein DNA-3-methyladenine glycosylase I, putative, expressed PGSC0003DMT400029370	1.35119
29.4	protein.postranslational modification	pgsc0003dmp400044175	moderately similar to ( 325) AT5G67080 | Symbols: MAPKKK19 | MAPKKK19; ATP binding / kinase/ protein kinase/ protein serine/threonine kinase | chr5:26772726-26773760 FORWARDvery weakly similar to (99.0) M2K1_ORYSA Mitogen-activated protein kinase kinase 1 (EC 2.7.12.2) (MAP kinase kinase 1) (MAPKK1) (OsMEK1) - Oryza sativa (Rice)moderately similar to ( 204) loc_os02g21700 12002.m07409 protein mit…	1.83786
29.4	protein.postranslational modification	pgsc0003dmp400045562	moderately similar to ( 358) AT4G16970 | Symbols: | ATP binding / kinase/ protein kinase/ protein serine/threonine kinase | chr4:9551516-9555766 REVERSEmoderately similar to ( 304) loc_os10g41390 12010.m06903 protein protein kinase domain containing protein, expressedS_TKc S_TKc Pkinase PGSC0003DMT400067512	-3.28345
29.5.3	protein.degradation.cysteine protease	pgsc0003dmp400048494	highly similar to ( 504) AT5G60360 | Symbols: AALP | AALP (Arabidopsis aleurain-like protease); cysteine-type peptidase | chr5:24280044-24282157 FORWARDmoderately similar to ( 493) CYSP2_MAIZE Cysteine proteinase 2 precursor (EC 3.4.22.-) - Zea mays (Maize)moderately similar to ( 482) loc_os09g27030 12009.m059986 protein thiol protease aleurain precursor, putative, expressedPeptidase_C1A Peptidas…	2.26835
29.5.11.4.2	protein.degradation.ubiquitin.E3.RING	pgsc0003dmp400037601	weakly similar to ( 167) AT4G03510 | Symbols: RMA1 | RMA1; protein binding / ubiquitin-protein ligase/ zinc ion binding | chr4:1557905-1558654 REVERSEweakly similar to ( 114) loc_os04g44820 12004.m09439 protein ring domain containing protein, putative, expressed PGSC0003DMT400055830	-2.8139
29.5.11.4.3.2	protein.degradation.ubiquitin.E3.SCF.FBOX	pgsc0003dmp400000981	weakly similar to ( 110) AT5G14890 | Symbols: | NHL repeat-containing protein | chr5:4818056-4821534 FORWARDweakly similar to ( 106) loc_os02g50940 12002.m10128 protein expressed protein PGSC0003DMT400001335	1.75877
29.5.11.4.3.2	protein.degradation.ubiquitin.E3.SCF.FBOX	pgsc0003dmp400014679	moderately similar to ( 390) AT2G32560 | Symbols: | F-box family protein | chr2:13824820-13826761 FORWARDmoderately similar to ( 383) loc_os01g17390 12001.m08330 protein cyclin-like F-box, putative, expressed PGSC0003DMT400021568	-2.21472
30.2.17	signalling.receptor kinases.DUF 26	pgsc0003dmp400063415	highly similar to ( 896) AT2G32800 | Symbols: AP4.3A | AP4.3A; ATP binding / protein kinase/ protein serine/threonine kinase/ protein tyrosine kinase | chr2:13916478-13919033 FORWARDweakly similar to ( 199) PSKR_DAUCA Phytosulfokine receptor precursor (EC 2.7.11.1) (Phytosulfokine LRR receptor kinase) - Daucus carota (Carrot)highly similar to ( 895) loc_os11g25860 12011.m06507 protein ATP binding…	1.93194
30.3	signalling.calcium	pgsc0003dmp400014421	highly similar to ( 561) AT4G33050 | Symbols: EDA39 | EDA39 (embryo sac development arrest 39); calmodulin binding | chr4:15945235-15946736 REVERSEmoderately similar to ( 476) loc_os01g38980 12001.m10178 protein calmodulin binding protein, putative, expressed PGSC0003DMT400021177	1.85924
30.3	signalling.calcium	pgsc0003dmp400028465	weakly similar to ( 102) AT3G04530 | Symbols: PPCK2, PEPCK2 | PPCK2; kinase/ protein serine/threonine kinase | chr3:1221546-1222456 FORWARDvery weakly similar to (87.0) CDPK_SOYBN Calcium-dependent protein kinase SK5 (EC 2.7.11.1) (CDPK) - Glycine max (Soybean)very weakly similar to ( 100) loc_os02g41580 12002.m09194 protein calcium-dependent protein kinase 2, putative, expressedS_TKc S_TKc Pkina…	-1.50171
30.11	signalling.light	pgsc0003dmp400046513	moderately similar to ( 244) AT2G02710 | Symbols: PLP, PLPB | PLPB (PAS/LOV PROTEIN B); signal transducer/ two-component sensor | chr2:758812-760608 REVERSEweakly similar to ( 170) loc_os01g09120 12001.m43411 protein signal transducer/ two-component sensor molecule, putative, expressed PGSC0003DMT400068848	-1.22538
31.2	cell.division	pgsc0003dmp400047264	weakly similar to ( 194) AT3G55580 | Symbols: | regulator of chromosome condensation (RCC1) family protein | chr3:20612766-20615730 FORWARDweakly similar to ( 192) loc_os01g62810 12001.m97558 protein expressed protein PGSC0003DMT400069935	-3.08776
33.1	development.storage proteins	pgsc0003dmp400041009	moderately similar to ( 346) AT2G39220 | Symbols: PLP6, PLA IIB | PLP6 (PATATIN-LIKE PROTEIN 6); nutrient reservoir | chr2:16375055-16376663 REVERSEvery weakly similar to (89.4) PAT2_SOLTU Patatin B2 precursor (Potato tuber protein) - Solanum tuberosum (Potato)moderately similar to ( 374) loc_os03g57080 12003.m10628 protein patatin-like protein 3, putative, expressedPatatin COG3621 PGSC0003DMT400…	-3.05376
33.99	development.unspecified	pgsc0003dmp400014959	weakly similar to ( 135) AT5G13170 | Symbols: SAG29 | SAG29 (SENESCENCE-ASSOCIATED PROTEIN 29) | chr5:4181331-4183171 REVERSEweakly similar to ( 134) loc_os02g30910 12002.m08234 protein MTN3, putative, expressedMtN3_slv PGSC0003DMT400021966	-2.49732
34.5	transport.ammonium	pgsc0003dmp400050012	highly similar to ( 621) AT1G64780 | Symbols: ATAMT1;2, AMT1;2 | ATAMT1;2 (AMMONIUM TRANSPORTER 1;2); ammonium transmembrane transporter | chr1:24061021-24062565 REVERSEhighly similar to ( 592) loc_os04g43070 12004.m09271 protein ammonium transporter 1, member 2, putative, expressedAmmonium_transp AmtB PRK10666 PGSC0003DMT400073887	-2.16093
34.16	transport.ABC transporters and multidrug resistance systems	pgsc0003dmp400012655	highly similar to ( 572) AT5G60790 | Symbols: ATGCN1, GCN1 | ATGCN1; transporter | chr5:24453760-24455767 REVERSEhighly similar to ( 591) loc_os09g39910 12009.m22204 protein ATP-binding cassette sub-family F member 2, putative, expressedUup PRK10636 ABCF_EF-3 PRK11819 ABC_tran PRK11147 ABC_Metallic_Cations ZnuC FepC ABC_Iron-Siderophores_B12_Hemin CbiO ABC_cobalt_CbiO_domain1 SunT CcmA FtsE ModF …	1.66674
34.19	transport.Major Intrinsic Proteins	pgsc0003dmp400046408	MIP MIP GlpF PGSC0003DMT400068681	-1.85185
34.19.1	transport.Major Intrinsic Proteins.PIP	pgsc0003dmp400036311	moderately similar to ( 427) AT3G53420 | Symbols: PIP2A, PIP2, PIP2;1 | PIP2A (PLASMA MEMBRANE INTRINSIC PROTEIN 2A); water channel | chr3:19803906-19805454 REVERSEmoderately similar to ( 427) PIP22_ORYSA Probable aquaporin PIP2.2 (Plasma membrane intrinsic protein 2.2) (OsPIP2.2) - Oryza sativa (Rice)moderately similar to ( 427) loc_os02g41860 12002.m33784 protein aquaporin PIP2.2, putative, exp…	-2.3856
34.19.1	transport.Major Intrinsic Proteins.PIP	pgsc0003dmp400036308	moderately similar to ( 441) AT3G53420 | Symbols: PIP2A, PIP2, PIP2;1 | PIP2A (PLASMA MEMBRANE INTRINSIC PROTEIN 2A); water channel | chr3:19803906-19805454 REVERSEmoderately similar to ( 442) PIP22_ORYSA Probable aquaporin PIP2.2 (Plasma membrane intrinsic protein 2.2) (OsPIP2.2) - Oryza sativa (Rice)moderately similar to ( 442) loc_os02g41860 12002.m33784 protein aquaporin PIP2.2, putative, exp…	-2.34906
34.19.1	transport.Major Intrinsic Proteins.PIP	pgsc0003dmp400036309	moderately similar to ( 311) AT3G53420 | Symbols: PIP2A, PIP2, PIP2;1 | PIP2A (PLASMA MEMBRANE INTRINSIC PROTEIN 2A); water channel | chr3:19803906-19805454 REVERSEmoderately similar to ( 316) PIP22_ORYSA Probable aquaporin PIP2.2 (Plasma membrane intrinsic protein 2.2) (OsPIP2.2) - Oryza sativa (Rice)moderately similar to ( 318) loc_os02g41860 12002.m33784 protein aquaporin PIP2.2, putative, exp…	-2.35253
34.19.1	transport.Major Intrinsic Proteins.PIP	pgsc0003dmp400036064	moderately similar to ( 499) AT4G00430 | Symbols: TMP-C, PIP1;4, PIP1E | PIP1;4 (PLASMA MEMBRANE INTRINSIC PROTEIN 1;4); water channel | chr4:186143-187531 REVERSEhighly similar to ( 503) PIP11_ORYSA Aquaporin PIP1.1 (Plasma membrane intrinsic protein 1a) (PIP1a) (OsPIP1.1) (Water channel protein RWC1) (RWC-1) - Oryza sativa (Rice)highly similar to ( 503) loc_os02g44630 12002.m33812 protein aquap…	-3.05499
35.2	not assigned.unknown	pgsc0003dmp400045442	PGSC0003DMT400067355	1.18156
35.2	not assigned.unknown	pgsc0003dmp400064702	PGSC0003DMT400093027	-2.51551
35.2	not assigned.unknown	pgsc0003dmp400016109	PGSC0003DMT400023628	-1.41863
35.2	not assigned.unknown	pgsc0003dmp400031106	weakly similar to ( 125) AT4G32480 | Symbols: | unknown protein | chr4:15676488-15677776 FORWARDweakly similar to ( 124) loc_os01g54340 12001.m43190 protein plant-specific domain TIGR01615 family protein, expressedDUF506 PGSC0003DMT400045913	-3.09853
35.2	not assigned.unknown	pgsc0003dmp400009640	PGSC0003DMT400013950	-2.32509
35.2	not assigned.unknown	pgsc0003dmp400014583	PGSC0003DMT400021429	1.94656
35.2	not assigned.unknown	pgsc0003dmp400000697	highly similar to ( 538) AT4G29310 | Symbols: | unknown protein | chr4:14437892-14439609 REVERSEmoderately similar to ( 368) loc_os01g53790 12001.m11543 protein expressed proteinDUF1005 PGSC0003DMT400000942	2.48217
35.2	not assigned.unknown	pgsc0003dmp400066717	PGSC0003DMT400095042	1.5105
35.2	not assigned.unknown	pgsc0003dmp400004398	PGSC0003DMT400006367	-3.04967
35.2	not assigned.unknown	pgsc0003dmp400015598	weakly similar to ( 117) AT4G18590 | Symbols: | FUNCTIONS IN: molecular_function unknown; INVOLVED IN: biological_process unknown; LOCATED IN: cellular_component unknown; EXPRESSED IN: 23 plant structures; EXPRESSED DURING: 13 growth stages; CONTAINS InterPro DOMAIN/s: Replication factor A protein 3 (InterPro:IPR013970), Nucleic acid-binding, OB-fold-like (InterPro:IPR016027); BEST Arabidopsis th…	-3.33256
35.2	not assigned.unknown	pgsc0003dmp400038609	PGSC0003DMT400057397	-3.95913
	Online Resource 5. Transcripts uniquely altered in abundance in leaves following 12 h acclimation at 25 oC. Transcripts uniquely altered in abundance following 12 h acclimation are listed according to their MapMap bin code. MapMan descriptive bin names are provided and the identification code for the microarray probe is listed (Probe ID). A brief description of the associated transcript is provid…
	A Reversible Light and Genotype Dependent Acquired Thermotolerance Response Protects the Potato Plant from Excessive Temperature.
	Planta
	Almudena Trapero-Mozos1*, Laurence JM Ducreux2*, Craita E Bita2*, Wayne Morris2, Cosima Wiese3, Jenny A Morris2, Christy Paterson2, Peter E Hedley2, Robert D Hancock2*, Mark Taylor2*
	Corresponding author: mark.taylor@hutton.ac.uk
	Cell & Molecular Sciences, The James Hutton Institute, Invergowrie, Dundee DD2 5DA, United Kingdom.
