# Supplementary material for: A reversible light- and genotype-dependent acquired thermotolerance response protects the potato plant from damage due to excessive temperature
Source: Planta. 2018 Mar 8;247(6):1377–92. doi: 10.1007/s00425-018-2874-1 (PMC5945765; doi:10.1007/s00425-018-2874-1)
Supplement: Supplementary file 6 — Supplementary material 6 (XLSX 26 kb) [file 425_2018_2874_MOESM6_ESM.xlsx]

## Sheet: Sheet 1
Online Resource 6 Relative concentrations of polar and non-polar metabolites during acclimation at 25oC in potato leaves
Compound	Mean 0h	SE 0h	Mean 2h	SE 2h	Mean 6h	SE 6h	Mean 12h	SE 12h	P value
Carbohydrates
Glucose peak 1	1.4633	0.836949	0.744057	0.149522	0.553777	0.0863911	1.11671	0.231115	0.512714
Glucose peak 2	0.15602	0.0743939	0.0952361	0.0158285	0.0796086	0.0155433	0.127151	0.0278369	0.588161
Unoximated Glucose peak 1	0.346214	0.199787	0.167247	0.0366687	0.128007	0.024098	0.239188	0.0589581	0.522909
Unoximated Glucose peak 2	0.346153	0.199788	0.167417	0.0361649	0.128186	0.0239631	0.239194	0.0589579	0.523468
Unoximated Glucose peak 3	0.0120826	0.00123607	0.011215	0.00160831	0.00845272	0.000404077	0.00959704	0.000790271	0.171653
Fructose peak 1	0.770187	0.422514	0.399342	0.0966579	0.348436	0.0849868	0.728055	0.259109	0.563946
Fructose peak 2	0.519447	0.309676	0.296675	0.0851744	0.240036	0.0484604	0.51833	0.192583	0.631763
Mannose	0.0271301	0.00790564	0.0131792	0.00259164	0.0183616	0.00598812	0.023256	0.0045709	0.382667
Galactose	1.46483	0.837971	0.744894	0.15127	0.550762	0.0881269	1.11663	0.231548	0.511214
Sucrose	8.81876	0.256368	8.18422	0.348138	7.8061	0.436524	12.0268	1.57362	0.0278405
Maltose	0.00923933	0.00061834	0.0146071	0.00479921	0.0124133	0.00202614	0.0164846	0.00335677	0.441335
Glycerol	0.036432	0.0165652	0.044504	0.00881761	0.0393674	0.0200579	0.0449885	0.0164489	0.976048
Hexosyl-glycerol	0.0392523	0.0280437	0.0389778	0.00500422	0.03896	0.0209804	0.0450125	0.0216817	0.995657
Mannitol	0.00995677	0.00272575	0.0200738	0.00435131	0.0102877	0.00231561	0.0101996	0.000324487	0.0893094
Sorbitol	0.0100103	0.00267383	0.0199974	0.0043977	0.00916832	0.00216694	0.00873692	0.00123496	0.0682806
Inositol	1.22728	0.257522	1.47236	0.0439102	0.893256	0.112546	1.55501	0.217823	0.112276
Galactinol	0.0310509	0.00615985	0.0410364	0.0104325	0.0122354	0.00442714	0.0747327	0.00930714	0.00342408
Dihydroxydihydrofuranone	0.00653478	0.00101765	0.00445805	0.000614569	0.00772759	0.000896541	0.00519478	0.000984754	0.121611
Organic acids
Succinate	0.00645803	0.00257876	0.00850659	0.00102861	0.00894076	0.00230279	0.00811437	0.00243419	0.86009
Citrate	0.329205	0.133054	0.34226	0.103902	0.25387	0.0997226	0.699861	0.205059	0.195814
Malate	0.77211	0.23557	1.04962	0.463066	1.00553	0.329427	1.83906	0.341201	0.235182
Threonate	0.0178889	0.00534771	0.0198654	0.00405377	0.0218041	0.00705058	0.021741	0.00378464	0.941811
Trihydroxypentanoate	0.00749789	0.00188832	0.0114133	0.00157144	0.0109416	0.00020938	0.00726068	0.00100965	0.113393
Quinate	0.244812	0.0935166	0.389787	0.126598	0.310986	0.0842773	0.354821	0.0691557	0.739773
Galactarate	0.00366592	0.000722772	0.00565224	0.00334056	0.00485856	0.00146943	0.00410354	0.000642197	0.883852
Glycerate	0.14164	0.0106309	0.128757	0.0269568	0.123181	0.0192149	0.334436	0.0639358	0.00910032
Amino Acids and Amines
Asparagine peak 1 (TMS4)	0.00246691	0.000764316	0.00927757	0.00121337	0.00211281	0.000910638	0.00285384	0.000832822	0.00191008
Asparagine peak 2 (TMS3)	0.00398921	0.00160966	0.0165184	0.00832473	0.00370197	0.00213883	0.00309499	0.00129841	0.172803
Glutamine peak 1 (TMS4)	0.00331062	0.000404246	0.00830341	0.0017368	0.00182415	5.67861e-05	0.00326578	0.00155389	0.0214042
Glutamine peak 2 (TMS3)	0.0123263	0.00761513	0.024269	0.00958481	0.0118488	0.00399722	0.00739219	0.00120053	0.355075
Oxoproline peak 1	0.132408	0.0514493	0.185091	0.0623923	0.146511	0.0655838	0.0804963	0.0259276	0.604729
Oxoproline peak 2	0.0260418	0.0111546	0.0418162	0.0169128	0.0290529	0.0117367	0.0227452	0.00856778	0.725635
Glutamate	0.693794	0.102432	0.825946	0.0896019	0.538009	0.0190413	0.854008	0.130775	0.151313
Proline	0.140107	0.028672	0.135471	0.0177678	0.0835354	0.0161577	0.158403	0.0190765	0.149421
Serine	0.205988	0.0321762	0.227569	0.0146843	0.141406	0.00243569	0.148152	0.037682	0.115446
Glycine	0.0431052	0.003384	0.040392	0.00301222	0.0342261	0.00417634	0.0485305	0.00768496	0.296991
Phenylalanine	0.168084	0.0289082	0.181956	0.023608	0.125322	0.0137346	0.155482	0.0209601	0.385064
Tyrosine	0.0201382	0.00402628	0.0278322	0.00853088	0.0183514	0.00525975	0.020122	0.00350094	0.65882
Tryptophan	0.0466801	0.0072721	0.0586856	0.0101601	0.0442455	0.0152757	0.0524945	0.015288	0.847611
Valine	0.0811408	0.0195299	0.0777253	0.0118039	0.066958	0.00972864	0.0727193	0.00802096	0.876727
Leucine	0.0561329	0.0152575	0.0549179	0.0183634	0.0432781	0.0076791	0.0412195	0.00772129	0.792607
Isoleucine	0.0411638	0.00949051	0.0487057	0.0119354	0.0441644	0.0103846	0.0356841	0.00279148	0.795375
Lysine	0.0135396	0.00286245	0.0136093	0.00397283	0.0118287	0.00203243	0.0171491	0.00221392	0.629683
Threonine	0.031688	0.00628157	0.0413082	0.0021219	0.0240977	0.00275773	0.0248776	0.00308012	0.0472628
Methionine	0.00499423	0.00149278	0.00360558	0.00086301	0.00447852	0.000913863	0.00300877	0.00102167	0.606574
Aspartate	0.237944	0.0942293	0.314292	0.0385663	0.155335	0.0317485	0.119072	0.0230342	0.127868
g-Aminobutyrate	0.086967	0.0355302	0.12597	0.0257544	0.127655	0.0244676	0.156741	0.0368862	0.507115
Urea	0.00286808	0.000836336	0.0034095	0.000774714	0.00165847	0.00101875	0.00166321	0.000800175	0.424329
Ethanolamine	0.205352	0.0685287	0.247223	0.0146102	0.203167	0.0383742	0.209224	0.055535	0.905054
Spermidine	0.0176406	0.00278471	0.0255779	0.00710642	0.0196803	0.00599646	0.0135356	0.00349094	0.463378
Putrescine	0.134326	0.00523155	0.120204	0.0117203	0.142282	0.0287103	0.16365	0.0195163	0.456236
Allantoin peak 1	0.0112847	0.00151825	0.0183613	0.00394139	0.00754873	0.00125258	0.00879836	0.00268222	0.0690735
Allantoin peak 2	0.0285503	0.0175023	0.0144397	0.00668316	0.00531359	0.0043737	0.00425628	0.00108766	0.322009
Pipecolate	0.00244688	0.000449064	0.0034918	0.000801513	0.00381619	0.00126875	0.00511514	0.0013384	0.389977
Phenolic acids
Caffeate	0.0144895	0.00238406	0.0195615	0.00753652	0.0192115	0.00581155	0.0188962	0.00483538	0.900444
Chlorogenate	0.00235755	0.000193892	0.0020444	0.000995699	0.00377633	0.00123664	0.00163345	0.000474472	0.355922
Cinnamate peak 1	0.0121555	0.00420772	0.0171952	0.00284017	0.0120395	0.00435536	0.0159135	0.00345485	0.700882
Cinnamate peak 2	0.105617	0.0260564	0.139534	0.0564512	0.202244	0.0822085	0.104865	0.0116075	0.538561
Fatty acids
Tetradecanoic acid	0.195579	0.0281147	0.213694	0.0195574	0.200354	0.015204	0.178421	0.0102394	0.654426
Branched pentadecanoic acid	0.315761	0.0421065	0.256316	0.0296848	0.291272	0.0414422	0.30764	0.0737902	0.836665
Pentadecanoic acid	0.0835132	0.00658014	0.0799215	0.00619942	0.0848128	0.00370738	0.0616976	0.0136994	0.258789
Hexadecenoic acid	6.74304	0.321201	6.23364	0.587536	6.34322	0.338031	7.49454	0.730676	0.373553
Hexadecanoic acid	71.0661	2.23259	80.0851	3.69881	76.5785	4.65388	73.6537	6.7103	0.5751
Heptadecanoic acid	0.348846	0.0171412	0.331756	0.0154432	0.353099	0.0218658	0.389261	0.0380787	0.461123
Linoleic acid	34.8587	3.43918	39.2098	1.39825	35.1278	3.24496	35.6582	6.23593	0.852636
Linolenic acid	58.9607	0.591825	56.3934	5.50118	59.9835	3.30015	60.1141	13.2988	0.982049
Octadecenoic acid	11.0428	2.19085	10.4523	1.02517	11.0321	0.837397	10.0414	0.958092	0.941661
2-OH Hexadecanoic acid	1.4307	0.133661	1.47393	0.324993	1.43143	0.243996	1.3941	0.178887	0.995897
Octadecanoic acid	4.82512	0.329444	5.29512	0.671043	4.82072	0.114271	5.92335	0.89161	0.529949
Eicosanoic acid	0.994299	0.0224527	1.21798	0.084572	1.19173	0.0401426	1.20984	0.155207	0.321363
Heneicosanoic acid	0.0298363	0.00502309	0.0207646	0.00381889	0.0247099	0.00283936	0.0198829	0.00362038	0.324894
Docosanoic acid	1.11336	0.0504626	1.10098	0.0757238	1.04293	0.0772327	0.814348	0.123022	0.121447
Tricosanoic acid	0.0801687	0.00458076	0.0814815	0.0196178	0.0730408	0.00813724	0.0887229	0.00635487	0.809427
Tetracosanoic acid	0.982959	0.0815645	0.934296	0.0767999	0.936315	0.0567823	0.820405	0.0686707	0.468113
Pentacosanoic acid	0.0449213	0.00565836	0.0447186	0.00843121	0.0352848	0.0104944	0.0372582	0.0081242	0.78482
2-OH Tetracosanoic acid	0.116195	0.00449828	0.142882	0.0151565	0.152091	0.00501005	0.137863	0.0302403	0.537622
Hexacosanoic acid	0.126667	0.0218156	0.127823	0.0101304	0.119723	0.00807148	0.10698	0.0118985	0.713533
Octacosanoic acid	0.049656	0.00729121	0.0589934	0.0151086	0.0607937	0.0148973	0.0379489	0.0023239	0.498931
Nonacosanoic acid	0.00479545	0.00178648	0.00163902	0.0010258	0.00713236	0.00619994	0.00213263	0.000740281	0.63235
Fatty alcohols
Heneicosanol	0.00913347	0.00252067	0.00779648	0.00425947	0.00897218	0.0017926	0.00651012	0.00108823	0.88992
Docosanol	0.0374857	0.0107162	0.0686017	0.0416459	0.0719875	0.0165192	0.0354228	0.00498949	0.569594
Tricosanol	0.0130625	0.00278581	0.00837384	0.00453235	0.0152256	0.00362359	0.00386311	0.000723063	0.138827
Tetracosanol	0.204781	0.0282552	0.188181	0.00300089	0.201212	0.0306467	0.116559	0.0240196	0.0985315
Hecacosanol	0.977404	0.119203	0.881535	0.0927533	0.982118	0.033481	0.728907	0.121501	0.298726
Heptacosanol	0.104117	0.0141319	0.0944767	0.0228783	0.0945512	0.00618322	0.0721073	0.0135487	0.537145
Octacosanol	0.452705	0.0562906	0.428924	0.0397712	0.564837	0.0471857	0.406833	0.0222234	0.121076
Phytosterols
Solanidenol	6.76005	2.02884	8.35635	1.66165	7.929	1.48422	8.62017	0.690049	0.836616
Stigmasterol	0.210105	0.014417	0.22257	0.0393114	0.1808	0.0222549	0.160951	0.0267555	0.420782
Fucosterol	0.190862	0.0280213	0.256947	0.0456533	0.199572	0.0685033	0.156402	0.00682321	0.475708
b-Sitosterol	2.94474	0.347955	2.8626	0.219221	2.37533	0.296586	2.09422	0.155127	0.151246
Avenasterol	1.22863	0.0770229	1.21368	0.0794868	1.14169	0.0815585	1.20478	0.0994931	0.891058
Stigmastadienol	0.223891	0.0264121	0.324328	0.046707	0.406186	0.0245092	0.196529	0.0226795	0.006
Miscellaneous
Phosphate	0.513434	0.217384	1.09256	0.604958	0.578247	0.275975	0.792626	0.353228	0.728143
Online Resource 6. Relative concentrations of polar and non-polar metabolites during acclimation at 25 oC in potato leaves. Metabolites were extracted and analysed by GC/MS as described. Values represent metabolite peak areas relative to polar or non-polar internal standards and are represented as mean ± SE (n = 3). One-way ANOVA P-values based on the factor time at 25 oC are indicated.
A Reversible Light and Genotype Dependent Acquired Thermotolerance Response Protects the Potato Plant from Excessive Temperature.
Planta
Almudena Trapero-Mozos1*, Laurence JM Ducreux2*, Craita E Bita2*, Wayne Morris2, Cosima Wiese3, Jenny A Morris2, Christy Paterson2, Peter E Hedley2, Robert D Hancock2*, Mark Taylor2*
Corresponding author: mark.taylor@hutton.ac.uk
Cell & Molecular Sciences, The James Hutton Institute, Invergowrie, Dundee DD2 5DA, United Kingdom.
