# Supplementary material for: A reversible light- and genotype-dependent acquired thermotolerance response protects the potato plant from damage due to excessive temperature
Source: Planta. 2018 Mar 8;247(6):1377–92. doi: 10.1007/s00425-018-2874-1 (PMC5945765; doi:10.1007/s00425-018-2874-1)
Supplement: Supplementary file 8 — Supplementary material 8 (XLSX 38 kb) [file 425_2018_2874_MOESM8_ESM.xlsx]

## Sheet: Sheet1
Online Resource 8 Relative concentrations of polar and non-polar metabolites in acclimated and unacclimated leaves following exposure to 40oC
	Unacclimated leaves								Acclimated leaves								P values
Compound	Mean 2h	SE 2h	Mean 6h	SE 6h	Mean 12h	SE 12h	Mean 24h	SE 24h	Mean 2h	SE 2h	Mean 6h	SE 6h	Mean 12h	SE 12h	Mean 24h	SE 24h	Time	Acclimation	Time.Acclimation
Carbohydrates
Glucose peak 1	3.85266	0.980516	8.15701	1.46245	6.01236	1.14636	4.04862	1.66999	3.51795	0.365106	4.3503	1.0425	5.40849	1.42494	1.3061	0.321052	0.015	0.03	0.38
Glucose peak 2	0.848589	0.145656	1.45717	0.238592	1.21412	0.222383	0.774929	0.307317	0.805775	0.0840712	0.895364	0.180402	0.945689	0.245012	0.370948	0.0678348	0.028	0.035	0.626
Unoximated Glucose peak 1	1.56319	0.187677	2.72648	0.401986	2.20541	0.365064	1.24347	0.478832	1.49239	0.167497	1.71488	0.343886	1.82796	0.423048	0.788758	0.121904	0.007	0.055	0.571
Unoximated Glucose peak 2	1.56301	0.187824	2.73031	0.399878	2.20567	0.365694	1.24434	0.478371	1.50334	0.16748	1.72124	0.343678	1.82811	0.423056	0.796868	0.117221	0.007	0.057	0.564
Unoximated Glucose peak 3	0.0585574	0.00355579	0.0758152	0.00752048	0.0717044	0.00890444	0.0606516	0.00584708	0.0660222	0.0108569	0.0650887	0.00842467	0.0719812	0.00537752	0.0601188	0.00517164	0.318	0.866	0.67
Fructose peak 1	2.72319	0.389673	4.52184	0.788301	3.276	0.6095	2.40707	0.92017	2.30644	0.334673	2.82477	0.661038	2.93925	0.800572	1.01302	0.196942	0.031	0.043	0.63
Fructose peak 2	1.76932	0.314167	3.14819	0.625554	2.29137	0.345332	1.60117	0.640735	1.30555	0.224989	1.51965	0.321163	1.99231	0.53559	0.535347	0.090949	0.027	0.009	0.409
Mannose	0.146657	0.0789358	0.200773	0.0747425	0.142298	0.0550957	0.284515	0.117524	0.0733472	0.0134369	0.123026	0.0312438	0.168391	0.073523	0.15882	0.0379928	0.447	0.203	0.724
Galactose	4.04279	1.04483	8.4166	1.46806	6.16532	1.2226	4.37826	1.76129	3.65671	0.400192	4.55132	1.10829	5.58369	1.52192	1.48655	0.323404	0.022	0.033	0.403
Sucrose	85.0804	10.2931	60.8716	12.267	55.3493	11.1353	21.0009	6.2285	70.6453	3.97173	42.6564	3.62284	65.9347	10.4139	10.8139	2.29517	0.001	0.186	0.339
Maltose	0.252225	0.0292513	0.122723	0.016817	0.121069	0.0116252	0.0667915	0.0167468	0.142386	0.04584	0.0983622	0.0222669	0.145246	0.0213105	0.076044	0.0155108	0.001	0.161	0.052
Glycerol	1.08345	0.31068	1.66627	0.623113	1.38239	0.471457	1.51487	0.591462	0.911526	0.096913	1.02231	0.232416	1.05178	0.383124	1.46547	0.283409	0.674	0.313	0.898
Hexosyl-glycerol	2.68567	1.05717	3.10082	1.39304	1.97475	0.794026	1.58192	0.644653	2.14373	0.280243	2.35139	0.795652	1.93028	0.750161	1.59061	0.327018	0.541	0.576	0.958
Mannitol	0.0892352	0.0174393	0.106081	0.0117209	0.0727403	0.0243149	0.140044	0.0247006	0.0963762	0.0131886	0.0316323	0.0184738	0.0944771	0.0149052	0.107437	0.00970129	0.032	0.129	0.05
Sorbitol	0.0892352	0.0174393	0.0773127	0.028152	0.0732331	0.0238592	0.140044	0.0247006	0.0963762	0.0131886	0.0433457	0.0120114	0.0944771	0.0149052	0.100378	0.0154609	0.041	0.421	0.336
Inositol	11.1396	1.34664	11.6135	0.42233	15.6767	4.38281	16.2913	2.44999	11.6331	2.66481	15.8236	3.50083	22.7663	3.46424	15.1047	3.46172	0.084	0.219	0.514
Galactinol	1.67534	0.479409	1.7634	0.294288	2.10377	0.423264	3.04113	0.941009	1.77525	0.600809	2.66886	0.972858	2.10159	0.765883	2.25	0.887045	0.643	0.917	0.703
Dihydroxydihydrofuranone	0.0861775	0.00915934	0.0633276	0.00807821	0.0411131	0.0122021	0.026195	0.00812949	0.0396654	0.00952809	0.0318332	0.00661339	0.0474924	0.00464207	0.0324187	0.00568113	0.005	0.01	0.006
Organic acids
Succinate	0.107017	0.0177452	0.0691575	0.0230276	0.0769265	0.0203475	0.0385478	0.0020278	0.0260591	0.00631862	0.0266259	0.00383593	0.0382942	0.00505746	0.0412631	0.00393615	0.221	0.001	0.033
Citrate	2.81895	0.848194	4.40753	1.5195	3.32687	2.32717	8.06141	1.28469	0.676951	0.225568	1.21056	0.547021	3.83118	1.15756	3.3773	1.7847	0.049	0.021	0.304
Malate	8.4857	1.66452	7.03025	2.10701	2.35045	0.701842	1.30997	0.203609	2.99279	0.727959	1.92385	0.270759	4.72738	0.679157	0.705696	0.208241	0.001	0.007	0.002
Threonate	0.2093	0.0228568	0.131846	0.0262424	0.110469	0.0368726	0.0797494	0.0226221	0.0914477	0.0234855	0.0638723	0.00473356	0.123155	0.0103156	0.0624436	0.0193251	0.015	0.007	0.042
Trihydroxypentanoate	0.0714763	0.0119105	0.0884552	0.00663043	0.0796039	0.0103307	0.0959338	0.0217899	0.0677832	0.0216147	0.064417	0.0114851	0.113883	0.0136746	0.136416	0.0111723	0.016	0.262	0.107
Quinate	3.12345	0.436993	2.07042	0.312382	1.15656	0.14811	1.03869	0.209588	1.42744	0.137786	1.13546	0.105011	1.43437	0.170359	0.82755	0.134605	0.001	0.001	0.002
Galactarate	0.0336597	0.0105921	0.0402802	0.00608736	0.0267515	0.00968952	0.0413342	0.00715214	0.0174126	0.0101354	0.0175396	0.00659857	0.0421278	0.00628553	0.0497014	0.0137777	0.169	0.531	0.134
Glycerate	0.347348	0.0374236	0.303636	0.0756015	0.110041	0.0152412	0.063418	0.00766329	0.245286	0.0153448	0.157668	0.0122821	0.208754	0.0387944	0.0568407	0.0105986	0.001	0.121	0.008
Amino acids and amines
Asparagine peak 1 (TMS4)	0.0433406	0.00744921	0.108005	0.0443025	0.0976956	0.0348438	0.493333	0.118492	0.0646289	0.0188794	0.0479543	0.00692673	0.0783618	0.0107056	0.387219	0.126908	0.001	0.381	0.788
Asparagine peak 2 (TMS3)	0.0343002	0.00463204	0.0640882	0.0208538	0.0577518	0.0183229	0.682483	0.335855	0.0680004	0.025843	0.0318861	0.00658651	0.108938	0.0127628	0.660182	0.388592	0.005	0.953	0.995
Glutamine peak 1 (TMS4)	0.0627653	0.0197772	0.0689042	0.0162156	0.0371755	0.0119847	0.129608	0.0363571	0.0235633	0.00825438	0.0279275	0.00767598	0.0437699	0.0114158	0.0732014	0.0124686	0.006	0.016	0.343
Glutamine peak 2 (TMS3)	0.209312	0.0585702	0.204785	0.0373088	0.0928989	0.0188865	0.497934	0.152103	0.100304	0.0368468	0.0818034	0.013322	0.200573	0.0315334	0.408075	0.157062	0.002	0.372	0.482
Oxoproline peak 1	6.14856	1.2008	4.57352	1.2865	3.76301	0.712206	7.91808	2.56877	2.97102	0.820199	2.07327	0.237575	5.02588	0.774921	6.88505	2.51575	0.067	0.21	0.473
Oxoproline peak 2	0.678043	0.131344	0.704134	0.198899	0.604047	0.0897861	0.825666	0.177559	0.533097	0.0930734	0.496312	0.0431946	0.691719	0.0906712	0.738414	0.0405109	0.416	0.313	0.651
Glutamate	10.448	0.927787	16.5471	1.83246	15.1386	2.05475	16.7937	2.25243	11.1754	2.69365	14.8899	1.44811	16.9794	0.846581	11.9458	2.7312	0.052	0.487	0.357
Proline	1.74572	0.504464	2.05821	0.585224	2.19156	0.424609	2.83809	1.57542	2.82935	1.03189	2.43734	0.575384	1.84862	0.41574	4.20518	0.612167	0.263	0.286	0.719
Serine	1.3296	0.149076	1.29311	0.454021	1.7486	0.131573	3.262	0.515909	2.09604	0.40242	2.18457	0.224926	1.91869	0.129342	3.32122	0.536428	0.001	0.075	0.573
Glycine	0.682338	0.135532	0.8811	0.174017	0.555461	0.0850798	1.22773	0.380194	0.539299	0.071902	0.601763	0.0749051	0.742322	0.084756	0.934431	0.110002	0.042	0.282	0.473
Phenylalanine	2.13179	0.200884	3.32458	0.523282	3.12235	0.63011	5.20822	0.313924	2.8237	0.433494	3.09768	0.640825	2.28	0.124295	5.21166	0.544036	0.001	0.778	0.44
Tyrosine	0.209504	0.022946	0.428922	0.0439013	0.506536	0.0865459	1.88025	0.298784	0.424995	0.0342183	0.546495	0.126797	0.469704	0.053661	1.6763	0.227008	0.001	0.825	0.512
Tryptophan	0.321818	0.0885519	0.317099	0.0964132	0.207196	0.0738596	0.380371	0.083019	0.274402	0.0960212	0.142535	0.0324847	0.160904	0.0507125	0.44188	0.140991	0.083	0.415	0.622
Valine	1.30302	0.219563	1.93665	0.340751	2.21317	0.485419	6.26406	0.647962	1.87704	0.230172	2.21788	0.460421	1.40491	0.270428	5.8891	0.535348	0.001	0.787	0.374
Leucine	0.757709	0.153566	1.80381	0.642444	1.51495	0.478278	6.02168	0.583792	1.566	0.236957	2.07001	0.589457	0.922249	0.355666	6.25906	0.981084	0.001	0.653	0.663
Isoleucine	0.693265	0.0805843	1.28476	0.243832	1.3785	0.369085	4.73666	0.443781	0.962443	0.122143	1.57479	0.365529	0.760173	0.171551	4.60779	0.416836	0.001	0.83	0.423
Lysine	0.169467	0.0384142	0.260875	0.0691806	0.213721	0.0521582	0.824389	0.145118	0.172444	0.0431619	0.217525	0.0716189	0.143326	0.0551252	0.780565	0.0942616	0.001	0.491	0.972
Threonine	0.640953	0.0822652	0.449983	0.0497051	0.384668	0.0514174	0.790941	0.0788732	0.558962	0.0951712	0.454052	0.0722624	0.2704	0.0112873	0.61977	0.0230481	0.001	0.057	0.591
Methionine	0.263434	0.0722208	0.728563	0.249963	0.713426	0.26813	0.841381	0.338055	0.197376	0.0597962	0.3048	0.0936686	0.560983	0.186449	0.65405	0.169522	0.092	0.161	0.836
Aspartate	4.15848	0.662293	2.69547	0.499657	2.2276	0.414471	5.69849	1.05391	1.95581	0.451906	1.22104	0.111707	2.18165	0.0638234	5.00425	1.56324	0.001	0.051	0.529
g-Aminobutyrate	2.99086	0.874281	9.54862	3.4457	8.97795	3.289	10.9232	4.18926	2.51471	0.470662	3.85327	1.16127	6.15919	2.07339	8.14791	1.86115	0.077	0.11	0.78
Urea	0.0113876	0.00230279	0.012002	0.00446976	0.0192994	0.0032699	0.0143131	0.00412818	0.0172888	0.00477441	0.0193696	0.00152759	0.013361	0.00168934	0.00714577	0.00403383	0.397	0.987	0.092
Ethanolamine	2.47289	0.481444	3.34857	0.576432	3.61115	0.598424	3.80995	0.93131	2.68406	0.322478	2.64988	0.373017	2.70474	0.463859	3.60957	0.451742	0.259	0.319	0.745
Spermidine	0.319472	0.0549663	0.205421	0.0373669	0.174645	0.0250764	0.0957126	0.0205473	0.158509	0.0166375	0.222153	0.013626	0.150935	0.0287925	0.124242	0.0146709	0.001	0.108	0.014
Putrescine	1.56557	0.208227	1.95257	0.221187	1.49874	0.0293481	2.38742	0.158521	0.788001	0.115177	1.39641	0.142347	1.04011	0.0289627	2.08232	0.23002	0.001	0.001	0.526
Allantoin peak 1	0.0155637	0.00426867	0.03791	0.00569396	0.0352956	0.00882245	0.070155	0.0179744	0.0248008	0.00932692	0.0262556	0.0110941	0.0274944	0.00384837	0.0333609	0.00532309	0.021	0.089	0.134
Allantoin peak 2	0.0440568	0.0103587	0.0272267	0.00572763	0.0381482	0.0152037	0.0303925	0.00886704	0.0324685	0.00548571	0.0387604	0.0147102	0.0407447	0.00666962	0.0281304	0.00958721	0.732	0.992	0.722
Pipecolate	0.0514901	0.0225526	0.0327156	0.00833307	0.0404436	0.0127601	0.0517312	0.0114626	0.0605481	0.0294438	0.0228121	0.00302344	0.0280225	0.00616445	0.0501899	0.00361318	0.216	0.73	0.889
Phenolic acids
Caffeate	0.571988	0.0614266	0.49144	0.0607775	0.506486	0.0916148	0.44799	0.0776713	0.497187	0.0690826	0.415234	0.0654153	0.582144	0.0567145	0.532799	0.0920089	0.583	0.964	0.528
Chlorogenate	0.0693139	0.03482	0.157979	0.100277	0.0851807	0.0451099	0.218315	0.140487	0.0182596	0.00531565	0.0135471	0.00607081	0.0464533	0.0190355	0.05681	0.0124592	0.525	0.041	0.705
Cinnamate peak 1	0.10299	0.0256847	0.0812838	0.0180215	0.0993326	0.0346375	0.0714298	0.0193553	0.0488006	0.0192441	0.131369	0.0238783	0.0504995	0.0229082	0.100191	0.0303968	0.568	0.734	0.104
Cinnamate peak 2	2.0933	0.382882	1.57747	0.195402	2.0831	0.540954	2.40431	0.525882	3.39784	1.97152	1.94814	0.333031	1.3045	0.205379	2.35406	0.775353	0.53	0.719	0.646
Fatty acids
Tetradecanoic acid	1.67676	0.0988149	1.91786	0.0220686	2.26474	0.102463	3.31917	0.309689	2.12059	0.136829	2.30058	0.132295	1.96721	0.119641	2.85777	0.297254	0.001	0.895	0.035
Branched pentadecanoic acid	4.79738	0.491491	4.202	0.614963	4.07858	0.418439	3.86558	0.129819	4.02933	0.371307	4.16163	0.35342	4.20196	0.279319	3.57947	0.340634	0.391	0.397	0.702
Pentadecanoic acid	0.832294	0.0995472	0.892896	0.097801	0.895983	0.0589443	1.22822	0.120341	0.994986	0.0546156	0.888799	0.073758	1.05506	0.128594	0.997953	0.110308	0.122	0.752	0.167
Hexadecenoic acid	50.382	5.61578	52.7339	4.18488	49.9676	1.85595	49.4815	2.02549	53.9437	1.33615	48.3434	3.09501	50.7598	3.3077	45.7998	3.21711	0.603	0.697	0.598
Hexadecanoic acid	586.764	44.0098	597.811	43.0271	594.81	37.9006	662.563	50.9716	616.611	24.6671	575.045	45.7335	679.459	25.6122	646.287	51.9404	0.357	0.528	0.554
Heptacanoic acid	4.08164	0.0740132	3.84918	0.385221	3.95115	0.307974	4.40159	0.227849	3.75116	0.26913	4.37137	0.338487	3.57095	0.156017	4.0621	0.123908	0.293	0.474	0.254
Linoleic acid	338.441	11.8076	341.872	16.6548	305.927	16.4465	328.912	23.659	294.075	9.51317	290.343	9.52298	291.622	5.55879	285.068	13.2259	0.568	0.001	0.58
Linolenic acid	432.71	16.2541	428.48	6.48129	425.232	21.5701	419.696	6.44326	409.007	19.205	437	18.4239	429.069	17.3535	398.19	30.0283	0.613	0.535	0.746
Octadecenoic acid	3.08813	0.142866	3.09489	0.264796	2.70262	0.120463	2.69203	0.291947	2.74123	0.152732	2.36454	0.170792	2.35305	0.210596	2.85009	0.299928	0.375	0.05	0.264
2-OH Hexadecanoic acid	16.4722	1.54616	14.4673	1.92976	13.806	1.69386	17.435	3.07444	14.7864	1.87221	17.1107	3.02518	11.403	1.32915	11.5194	1.65516	0.424	0.229	0.271
Octadecanoic acid	53.6883	2.36371	56.463	4.9817	53.5429	3.09292	61.4285	3.00028	55.7767	2.32474	59.8109	5.62969	57.4097	3.14073	57.9229	3.94806	0.527	0.588	0.746
Eicosanoic acid	14.3556	0.596225	13.9064	0.132184	13.4094	0.342757	18.2818	1.01845	15.7955	0.490579	14.9161	1.15842	12.9371	0.676923	15.9341	0.694783	0.001	0.856	0.056
Heneicosanoic acid	0.551318	0.105512	0.430573	0.0791421	0.37176	0.129375	0.62494	0.137448	0.545217	0.0409641	0.634515	0.195214	0.386223	0.118949	0.477803	0.0341912	0.402	0.845	0.522
Docosanoic acid	14.8807	0.762815	13.2053	0.842833	10.8603	0.616979	11.7358	1.66781	11.6087	0.450225	12.8301	1.23565	9.69182	1.023	10.0444	0.472041	0.009	0.025	0.505
Tricosanoic acid	1.05474	0.104518	0.843521	0.0274505	0.931983	0.0220098	1.09219	0.0910737	1.23478	0.160882	1.18309	0.126205	1.0123	0.213129	1.19406	0.150848	0.423	0.064	0.728
Tetracosanoic acid	11.4517	0.093531	11.4179	1.38958	10.1427	0.668415	9.90385	1.53052	9.98084	0.742263	11.1123	0.885281	8.55089	0.611144	8.45312	1.06267	0.112	0.093	0.901
Pentacosanoic acid	0.586837	0.0597631	0.460971	0.0663879	0.516927	0.0868168	0.513399	0.0493273	0.494598	0.113934	0.538566	0.0545785	0.292637	0.0316468	0.484654	0.0340175	0.247	0.172	0.181
2-OH Tetracosanoic acid	2.86798	0.392812	3.34258	0.565253	3.48069	0.83548	4.45511	1.07882	2.39994	0.496893	3.59531	0.54751	1.92291	0.155274	3.13647	0.55098	0.207	0.097	0.478
Hexacosanoic acid	1.82499	0.0764677	1.6033	0.297928	1.80656	0.220752	1.81591	0.504132	1.68181	0.439675	1.77612	0.228829	1.14302	0.201891	1.5136	0.36558	0.838	0.311	0.626
Octacosanoic acid	0.782507	0.103846	0.650029	0.0467244	0.602207	0.095714	0.681397	0.10613	0.59514	0.103729	0.691904	0.126381	0.520906	0.0368575	0.696009	0.127471	0.521	0.454	0.649
Nonacosanoic acid	0.0494375	0.0189854	0.0375658	0.0181705	0.0250838	0.00697024	0.00879413	0.00269217	0.0290643	0.00834592	0.0361222	0.00812828	0.0208821	0.0115622	0.0309367	0.0171194	0.346	0.916	0.437
Fatty alcohols
Heneicosanol	0.244551	0.0446052	0.147849	0.0127485	0.186833	0.0531964	0.152274	0.0254778	0.140644	0.0401395	0.305585	0.0535815	0.11581	0.0255079	0.129114	0.020573	0.11	0.706	0.009
Docosanol	0.843852	0.0987228	0.845867	0.133067	0.682486	0.153744	0.633989	0.214767	1.78688	1.07101	1.13646	0.311782	0.380365	0.0529146	1.0702	0.357138	0.35	0.271	0.554
Tetracosanol	2.48639	0.0706725	2.33821	0.425445	1.77657	0.314511	1.36797	0.46928	2.33054	0.66334	2.45805	0.334977	1.03012	0.0588295	1.29214	0.295503	0.008	0.431	0.696
Hexacosanol	11.6877	0.705472	9.44038	1.52409	10.0836	1.4564	9.70135	2.89497	9.32637	2.15285	11.861	1.4783	4.836	0.267949	6.62001	1.2261	0.149	0.089	0.152
Heptacosanol	1.41711	0.0816991	1.18374	0.168161	1.29881	0.194579	1.19974	0.346774	1.25365	0.198683	1.42447	0.198353	0.87333	0.0634242	1.03557	0.123114	0.461	0.352	0.393
Octacosanol	5.66886	0.214791	5.36244	1.21463	5.82655	1.22747	6.41068	1.68222	4.41018	0.979511	7.33678	1.33378	3.10026	0.199982	4.90402	1.05302	0.376	0.271	0.203
Phytosterols
Solanidenol	17.2415	2.77249	25.3908	3.55539	26.6976	4.75173	34.3706	9.59492	25.4787	8.78225	14.2424	2.96291	24.5573	7.84485	19.6271	3.74409	0.604	0.262	0.261
Stigmasterol	2.29276	0.217455	2.11845	0.383613	2.48545	0.436246	2.14892	0.208682	2.67889	0.650471	2.44572	0.360356	2.3658	0.274694	2.12592	0.279696	0.795	0.597	0.88
Fucosterol	0.11414	0.0270537	0.119098	0.0312846	0.195733	0.0811945	0.122774	0.0267952	0.0494351	0.0229379	0.118927	0.0523873	0.116257	0.0173536	0.149984	0.0422379	0.366	0.338	0.547
b-Sitosterol	30.1822	1.10362	29.0681	3.81087	28.2484	3.83847	33.0552	4.57301	28.1234	1.46953	39.5228	7.02903	22.5174	2.25458	21.9321	2.03824	0.132	0.432	0.051
Avenasterol	1.20782	0.434176	0.759044	0.108612	7.21365	3.73591	2.65598	0.669972	1.07619	0.276837	2.57211	0.851126	0.732677	0.29399	0.829399	0.409727	0.212	0.107	0.041
Stigmastadienol	7.2068	0.836791	6.09969	0.98675	7.36559	0.324924	9.57288	1.91574	4.63218	0.528498	5.51623	0.682958	5.76531	0.712064	7.89674	0.140039	0.013	0.02	0.758
Miscellaneous
Phosphate	16.0962	4.8416	20.555	3.53798	10.703	3.69845	23.1423	5.30564	11.1905	4.09147	10.339	2.05175	21.8785	1.52694	25.2304	9.13269	0.159	0.892	0.164
.Relative concentrations of polar and non-polar metabolites in acclimated and non-acclimated leaves following exposure to 40 oC. Metabolites were extracted and analysed by GC/MS as described. Values represent metabolite peak areas relative to polar or non-polar internal standards and are represented as mean ± SE (n = 3). Values are provided for unacclimated and acclimated leaves at the times indi…
A Reversible Light and Genotype Dependent Acquired Thermotolerance Response Protects the Potato Plant from Excessive Temperature.
Planta
Almudena Trapero-Mozos1*, Laurence JM Ducreux2*, Craita E Bita2*, Wayne Morris2, Cosima Wiese3, Jenny A Morris2, Christy Paterson2, Peter E Hedley2, Robert D Hancock2*, Mark Taylor2*
Corresponding author: mark.taylor@hutton.ac.uk
Cell & Molecular Sciences, The James Hutton Institute, Invergowrie, Dundee DD2 5DA, United Kingdom.
