# Supplementary material for: A reversible light- and genotype-dependent acquired thermotolerance response protects the potato plant from damage due to excessive temperature
Source: Planta. 2018 Mar 8;247(6):1377–92. doi: 10.1007/s00425-018-2874-1 (PMC5945765; doi:10.1007/s00425-018-2874-1)
Supplement: Supplementary file 11 — Supplementary material 11 (XLSX 37 kb) [file 425_2018_2874_MOESM11_ESM.xlsx]

## Sheet: Sheet1
Online Resource 11: Transcripts associated with heirarchical clusters in acclimated and unacclimated leaves following exposure to 40°C
Cluster A
Bin Code	Bin Name	Probe ID	UniRef based putative functional annotation	NAC_2h	ACC_2h	NAC_6h	ACC_6h	NAC_12h	ACC_12h	NAC_24h	ACC_24h
10.5.2	cell wall.cell wall proteins.proline rich proteins	pgsc0003dmp400002953	Proline-rich protein	2.159	0.694241	1.93975	0.80734	1.83418	0.81267	0.662199	0.180224
10.6.3	cell wall.degradation.pectate lyases and polygalacturonases	pgsc0003dmp400049717	Polygalacturonase	2.60182	1.0457	2.23631	0.61055	1.34894	1.10998	0.398759	0.184541
11.8.1	lipid metabolism.''exotics'' (steroids, squalene etc).sphingolipids	pgsc0003dmp400004298	GNS1/SUR4 membrane protein	2.51166	0.379928	2.73388	0.871835	1.31939	1.49957	0.735198	0.175388
17.5.1	hormone metabolism.ethylene.synthesis-degradation	pgsc0003dmp400001190	Flavonol synthase/flavanone 3-hydroxylase	8.17604	1.26698	2.88365	0.543231	0.796928	1.15726	0.920307	0.284579
20.1	stress.biotic	pgsc0003dmp400055565	Chitin-binding lectin 1	2.79229	0.355346	3.0214	0.547821	2.31192	0.678924	0.714583	0.17208
20.2	stress.abiotic	pgsc0003dmp400049863	DNA photolyase	1.31342	0.932813	0.761228	0.825214	1.4797	1.03342	1.26866	0.295976
20.2	stress.abiotic	pgsc0003dmp400049862	DNA photolyase	1.39825	0.938233	0.899912	1.50603	1.40344	0.849267	0.850582	0.297943
20.2.99	stress.abiotic.unspecified	pgsc0003dmp400020595	Germin	2.07266	1.1961	1.3131	0.775725	0.787406	1.34202	1.23484	0.107227
20.2.99	stress.abiotic.unspecified	pgsc0003dmp400021383	Major latex	3.12801	0.689647	2.42452	0.970764	0.826485	1.03569	0.906223	0.394462
20.2.99	stress.abiotic.unspecified	pgsc0003dmp400050036	Major latex	3.72634	0.657997	2.78293	0.898339	0.92559	1.23315	0.964323	0.371333
26.1	misc.cytochrome P450	pgsc0003dmp400012731	P-coumaroyl quinate/shikimate 3'-hydroxylase	2.79862	0.978029	3.92725	1.27914	0.863386	0.83257	1.06022	0.782446
26.2	misc.UDP glucosyl and glucoronyl transferases	pgsc0003dmp400014314	Glucosyltransferase	1.3251	0.255732	2.45314	0.42558	1.19337	1.93328	1.05216	0.0979894
26.21	misc.protease inhibitor/seed storage/lipid transfer protein (LTP) family protein	pgsc0003dmp400050496	Non-specific lipid-transfer protein	2.41595	1.26306	1.16472	0.617982	0.875798	0.584003	1.31823	0.598305
26.28	misc.GDSL-motif lipase	pgsc0003dmp400004464	Zinc finger protein	4.60694	0.570832	4.13141	0.956375	1.28778	1.05917	0.327711	0.0675945
26.28	misc.GDSL-motif lipase	pgsc0003dmp400039570	GDSL esterase/lipase	5.07943	0.531748	3.90653	0.599028	1.76804	1.38227	0.557055	0.440294
27.3.99	RNA.regulation of transcription.unclassified	pgsc0003dmp400014081	DNA binding protein	1.6684	0.755319	1.51669	0.707143	1.04133	0.98756	1.27063	0.314301
27.3.99	RNA.regulation of transcription.unclassified	pgsc0003dmp400014082	DNA binding protein	1.63778	0.728119	1.59367	0.576468	1.04684	0.999389	1.28736	0.222207
28.1.3	DNA.synthesis/chromatin structure.histone	pgsc0003dmp400002077	Histone H3.2	8.7346	0.584354	2.7172	0.60967	1.56543	0.368437	0.742293	0.245877
28.1.3	DNA.synthesis/chromatin structure.histone	pgsc0003dmp400048232	Histone H4	10.2539	1.0434	2.78809	0.818245	0.997326	0.360837	1.07844	0.191826
28.1.3	DNA.synthesis/chromatin structure.histone	pgsc0003dmp400043824	Histone H3.2	16.7926	0.798473	3.16131	0.728827	0.657205	0.712729	1.44158	0.374726
28.1.3	DNA.synthesis/chromatin structure.histone	pgsc0003dmp400040719	Histone H4	9.7539	1.57101	1.84579	0.859249	0.955845	0.977205	0.8216	0.859105
28.1.3	DNA.synthesis/chromatin structure.histone	pgsc0003dmp400043823	Histone H3.2	2.90812	0.496344	1.2641	0.627641	0.881084	0.976524	1.59237	0.504889
28.1.3	DNA.synthesis/chromatin structure.histone	pgsc0003dmp400011232	Histone H3.2	2.10631	0.4129	1.19421	0.567029	0.931801	1.00841	1.60042	0.501242
29.1	protein.aa activation	pgsc0003dmp400045848	Neoxanthin synthase	2.87243	0.836993	1.61798	0.710439	0.781057	0.958104	0.827543	0.130824
29.1	protein.aa activation	pgsc0003dmp400045845	Neoxanthin synthase	3.36055	0.990996	1.96473	0.895833	0.880377	1.24563	0.834948	0.159417
29.1	protein.aa activation	pgsc0003dmp400045847	Neoxanthin synthase	2.99749	0.827577	1.77865	0.750129	0.988395	1.16181	0.667347	0.122813
29.4	protein.postranslational modification	pgsc0003dmp400045186	Palmitoyl protein thioesterase containing protein	0.640919	0.333953	1.2758	1.40592	2.19474	1.00297	1.11776	0.499106
30.2.17	signalling.receptor kinases.DUF 26	pgsc0003dmp400045105	Leucine-rich repeat receptor kinase	1.34089	0.542556	2.1669	1.18532	1.06114	1.29751	0.636105	0.156349
30.2.17	signalling.receptor kinases.DUF 26	pgsc0003dmp400045106	Leucine rich repeat receptor kinase	1.26525	0.49409	2.15768	1.05663	0.926478	1.26328	0.578651	0.123212
30.3	signalling.calcium	pgsc0003dmp400015608	Calmodulin binding protein	0.976806	0.280833	1.78944	0.857633	1.41341	1.07467	1.40922	0.579569
30.5	signalling.G-proteins	pgsc0003dmp400003708	Conserved gene of unknown function	1.8535	0.313127	2.67395	0.66864	1.05119	1.82332	0.643351	0.213429
33.99	development.unspecified	pgsc0003dmp400031815	NAC domain-containing protein	1.92946	1.23509	1.5411	0.956885	0.886566	0.595255	1.72729	0.742115
34.99	transport.misc	pgsc0003dmp400045409	Pentatricopeptide repeat-containing protein	0.658775	0.686407	1.5237	0.974161	0.992182	1.20518	1.65721	0.726751
35.2	not assigned.unknown	pgsc0003dmp400000246	Wax synthase	1.11059	0.752833	2.3094	0.678095	2.05596	0.993035	0.731985	0.176952
35.2	not assigned.unknown	pgsc0003dmp400000247	Gene of unknown function	1.28182	0.689238	2.24227	0.965606	2.46832	0.812345	0.720532	0.122855
35.2	not assigned.unknown	pgsc0003dmp400000243	Conserved gene of unknown function	1.39186	0.812106	2.36663	0.904909	2.64115	0.879284	0.819285	0.100219
35.2	not assigned.unknown	pgsc0003dmp400045078	Conserved gene of unknown function	2.63202	1.08947	1.67642	0.955632	0.652929	1.27287	0.944018	0.134448
35.2	not assigned.unknown	pgsc0003dmp400050037	Major latex	3.21191	0.538558	2.43729	0.906899	1.0166	1.18731	0.85245	0.467703
35.2	not assigned.unknown	pgsc0003dmp400047707	Sigma factor sigb regulation protein rsbq	1.41558	0.468216	1.86164	0.407133	2.02193	0.360685	2.81536	0.167505
35.2	not assigned.unknown	pgsc0003dmp400000876	Conserved gene of unknown function	0.820252	1.44274	1.22253	0.901337	0.844009	1.33288	1.11004	0.455035
35.2	not assigned.unknown	pgsc0003dmp400045147	Nuc-1 negative regulatory protein preg	10.1805	1.22142	1.41163	2.44761	0.593938	2.19161	0.602782	0.829627
35.2	not assigned.unknown	pgsc0003dmp400026153	Conserved gene of unknown function	1.60467	0.935488	1.7814	0.901746	1.33881	0.890135	0.889553	0.365241
Cluster B
Bin Code	Bin Name	Probe ID	UniRef based putative functional annotation	NAC_2h	ACC_2h	NAC_6h	ACC_6h	NAC_12h	ACC_12h	NAC_24h	ACC_24h
35.2	not assigned.unknown	pgsc0003dmp400038929	Conserved gene of unknown function	0.395919	1.11827	0.713623	2.00086	0.849152	1.17098	1.01422	1.2688
35.2	not assigned.unknown	pgsc0003dmp400038928	Conserved gene of unknown function	0.396892	1.44204	0.820916	2.37818	0.832632	1.3064	0.890613	1.54958
35.2	not assigned.unknown	pgsc0003dmp400054885	Glycine-rich protein A3	0.110379	3.28153	0.249497	6.11843	1.63156	1.48022	0.247153	3.19967
35.2	not assigned.unknown	pgsc0003dmp400056935	ORF107c	0.60341	1.95266	0.841299	1.29545	0.542943	1.16469	0.795661	4.64255
Cluster C
Bin Code	Bin Name	Probe ID	UniRef based putative functional annotation	NAC_2h	ACC_2h	NAC_6h	ACC_6h	NAC_12h	ACC_12h	NAC_24h	ACC_24h
2.2.1.5	major CHO metabolism.degradation.sucrose.Susy	pgsc0003dmp400011055	Sucrose synthase 2	0.568096	1.1043	0.715461	0.78415	1.76739	0.728773	2.79258	3.0783
2.2.1.5	major CHO metabolism.degradation.sucrose.Susy	pgsc0003dmp400047906	Sucrose synthase 2	0.571671	1.07686	0.735962	0.839853	1.79064	0.661207	2.90186	3.18581
11.1.1.2.1	lipid metabolism.FA synthesis and FA elongation.Acetyl CoA Carboxylation.heteromeric Complex.alpha Carboxyltransferase	pgsc0003dmp400025530	Acetyl-coenzyme A carboxylase carboxyl transferase alpha	0.57231	1.55749	0.508483	1.2694	1.47857	0.647256	0.97176	1.23525
11.1.1.2.1	lipid metabolism.FA synthesis and FA elongation.Acetyl CoA Carboxylation.heteromeric Complex.alpha Carboxyltransferase	pgsc0003dmp400025531	Acetyl-coenzyme A carboxylase carboxyl transferase alpha	0.528723	1.5254	0.499814	1.23032	1.31412	0.500007	1.02124	1.2898
11.9.3.3	lipid metabolism.lipid degradation.lysophospholipases.glycerophosphodiester phosphodiesterase	pgsc0003dmp400007098	Glycerophosphodiester phosphodiesterase	0.378686	0.622325	1.71324	0.364048	1.87472	0.523024	2.68794	7.90293
17.5.2	hormone metabolism.ethylene.signal transduction	pgsc0003dmp400005297	ERF transcription factor 4	0.347016	1.01456	0.547835	0.867628	4.93751	0.350634	2.42739	1.5764
17.5.3	hormone metabolism.ethylene.induced-regulated-responsive-activated	pgsc0003dmp400017660	Ethylene-responsive transcriptional coactivator	0.845727	1.20296	0.444329	0.783119	1.75383	0.5572	2.53938	1.42512
19.3	tetrapyrrole synthesis.GSA	pgsc0003dmp400000534	Gamma aminobutyrate transaminase isoform1	0.671886	0.814956	0.609259	1.07299	1.84619	0.282971	1.82114	2.58783
26.2	misc.UDP glucosyl and glucoronyl transferases	pgsc0003dmp400045357	Conserved gene of unknown function	0.17128	0.975774	0.499343	0.591191	1.4621	1.11682	2.84987	1.62922
26.2	misc.UDP glucosyl and glucoronyl transferases	pgsc0003dmp400000810	Twi1 protein	0.418487	1.55826	0.273967	0.388331	1.88385	0.173922	3.55254	3.34991
27.1.1	RNA.processing.splicing	pgsc0003dmp400011053	Arginine/serine-rich splicing factor	0.47527	1.07805	0.758178	1.39205	1.33603	0.57235	1.28002	1.16443
27.2	RNA.transcription	pgsc0003dmp400031667	Rna-dependent RNA polymerase	0.580602	0.949554	0.924239	0.950989	2.03178	0.874842	1.33329	1.22024
27.3.11	RNA.regulation of transcription.C2H2 zinc finger family	pgsc0003dmp400052721	Zinc finger protein	0.776911	1.39213	0.582401	0.595204	2.19315	0.49591	3.60934	3.89241
27.3.32	RNA.regulation of transcription.WRKY domain transcription factor family	pgsc0003dmp400023869	WRKY transcription factor 1	0.7657	1.9742	0.560383	0.71629	1.7199	0.482767	2.05973	2.06863
27.3.57	RNA.regulation of transcription.JUMONJI family	pgsc0003dmp400004455	Transcription factor jumonji	0.387353	0.53347	0.843775	1.34396	2.27332	0.640918	2.06637	1.81829
27.3.67	RNA.regulation of transcription.putative transcription regulator	pgsc0003dmp400067639	DNA binding protein	0.297906	1.03534	0.823826	0.853511	1.6651	0.84235	5.37032	2.63284
28.99	DNA.unspecified	pgsc0003dmp400027427	3'-5' exonuclease	0.55875	2.65877	0.657797	0.822257	1.56536	0.485502	1.81714	1.88072
29.4.1.57	protein.postranslational modification.kinase.receptor like cytoplasmatic kinase VII	pgsc0003dmp400027254	Pto-like serine/threonine kinase	0.715332	1.88515	0.73657	0.91086	1.47446	0.620785	1.34829	1.24833
29.4.1.57	protein.postranslational modification.kinase.receptor like cytoplasmatic kinase VII	pgsc0003dmp400059057	Protein kinase	0.518575	1.36707	0.416391	0.791867	1.22024	0.416672	1.20399	1.20047
29.5.11.1	protein.degradation.ubiquitin.ubiquitin	pgsc0003dmp400010086	Polyubiquitin	0.542705	1.15981	0.743611	0.917044	1.21143	0.579715	1.32886	1.58095
29.5.11.20	protein.degradation.ubiquitin.proteasom	pgsc0003dmp400028541	26S proteasome regulatory complex ATPase RPT3	0.383323	1.33716	0.560328	0.636288	1.51964	0.812232	1.26876	1.32217
29.5.11.20	protein.degradation.ubiquitin.proteasom	pgsc0003dmp400028542	26S proteasome regulatory complex ATPase RPT3	0.64723	1.37479	0.595619	0.780101	1.68695	0.847995	1.06164	1.05216
29.5.11.4.2	protein.degradation.ubiquitin.E3.RING	pgsc0003dmp400020753	Rnf5	0.809451	1.01589	0.516031	1.14728	1.32024	0.364293	1.96658	2.53442
29.5.11.4.2	protein.degradation.ubiquitin.E3.RING	pgsc0003dmp400032267	Zinc finger family protein	0.570583	0.960707	0.754962	1.02598	1.56706	0.514107	1.75105	1.73858
29.5.11.4.2	protein.degradation.ubiquitin.E3.RING	pgsc0003dmp400032268	Zinc finger family protein	0.583916	0.962981	0.781222	1.07021	1.5561	0.498132	1.74843	1.80461
29.5.11.4.2	protein.degradation.ubiquitin.E3.RING	pgsc0003dmp400047909	Zinc finger family protein	0.521179	0.921992	0.744989	1.02554	1.52954	0.508416	1.68907	1.72328
30.2.16	signalling.receptor kinases.Catharanthus roseus-like RLK1	pgsc0003dmp400035173	Pto-like serine/threonine kinase	0.621414	1.74004	0.683291	0.949637	1.51783	0.557936	1.43618	1.3068
31.1	cell.organisation	pgsc0003dmp400023377	Ankyrin-1	0.106187	0.755317	0.562853	0.794152	2.28102	0.898936	2.8384	2.71966
34.3	transport.amino acids	pgsc0003dmp400030329	Amino acid transporter	0.25466	1.01977	0.393514	0.961952	3.192	0.290114	2.04541	1.72643
34.9	transport.metabolite transporters at the mitochondrial membrane	pgsc0003dmp400047872	Glutamate/malate translocator	0.470033	0.92309	0.774131	0.992726	2.30026	0.994702	2.12687	1.55869
34.99	transport.misc	pgsc0003dmp400055951	Pentatricopeptide repeat-containing protein	0.230228	1.29496	0.563013	0.754925	1.57156	0.564801	1.43496	6.00702
35.2	not assigned.unknown	pgsc0003dmp400013673	Gene of unknown function	0.624617	0.752628	0.964959	1.10963	2.16162	0.892756	1.30388	1.42206
35.2	not assigned.unknown	pgsc0003dmp400026818	Gene of unknown function	0.609008	0.736268	0.939636	1.01116	1.83542	0.8558	1.2148	1.30764
35.2	not assigned.unknown	pgsc0003dmp400050758	Conserved gene of unknown function	0.26951	0.529078	0.864663	0.901216	2.35506	0.913454	1.72432	1.83652
35.2	not assigned.unknown	pgsc0003dmp400018962	Gene of unknown function	0.454858	0.889954	0.729014	0.805185	1.89618	0.73838	1.16167	1.31765
35.2	not assigned.unknown	pgsc0003dmp400044392	Gene of unknown function	0.610408	0.904786	0.91538	1.12453	2.006	0.796747	1.25418	1.44219
35.2	not assigned.unknown	pgsc0003dmp400052304	Gene of unknown function	0.592546	0.910026	0.836306	0.988557	1.75946	0.723044	1.39011	1.41646
35.2	not assigned.unknown	pgsc0003dmp400042899	Gene of unknown function	0.499211	1.15171	0.801176	1.00512	1.81172	0.70506	1.07589	1.43461
35.2	not assigned.unknown	pgsc0003dmp400000793	Gene of unknown function	0.545547	1.08641	0.838777	1.10198	1.97998	0.767945	1.1021	1.51911
35.2	not assigned.unknown	pgsc0003dmp400027497	Gene of unknown function	0.60286	1.05625	0.699708	1.05733	1.80283	0.770453	1.17781	1.67159
35.2	not assigned.unknown	pgsc0003dmp400011357	Gene of unknown function	0.319615	0.996972	1.21484	0.945161	1.60101	0.534691	1.04762	1.57011
35.2	not assigned.unknown	pgsc0003dmp400033832	Conserved gene of unknown function	0.540728	0.916557	0.727314	1.35962	1.49935	0.67505	1.27701	1.13038
35.2	not assigned.unknown	pgsc0003dmp400014946	Gene of unknown function	0.32743	0.857945	0.687436	1.22789	1.86425	0.763683	1.12324	1.11765
35.2	not assigned.unknown	pgsc0003dmp400022188	Gene of unknown function	0.461612	1.24729	0.87898	1.47522	1.38305	0.698901	0.904765	1.06548
35.2	not assigned.unknown	pgsc0003dmp400040141	Conserved gene of unknown function	0.20799	0.887138	0.80215	0.989649	1.41038	0.703157	1.83949	1.60595
35.2	not assigned.unknown	pgsc0003dmp400021604	NAD(+) ADP-ribosyltransferase-3	0.251219	0.66128	0.674607	1.12352	1.29209	0.81148	1.59273	1.66917
35.2	not assigned.unknown	pgsc0003dmp400040197	Sn-2 protein	0.218342	0.727567	0.823732	0.959619	1.5205	1.53975	1.31852	1.11593
35.2	not assigned.unknown	pgsc0003dmp400017536	MRNA, 952 bp sequence	0.50248	1.32388	0.412234	0.601532	1.47437	0.35467	2.81396	3.12547
35.2	not assigned.unknown	pgsc0003dmp400044886	Gene of unknown function	0.553802	1.27725	0.503183	0.718431	1.34737	0.512929	1.24268	1.87113
35.2	not assigned.unknown	pgsc0003dmp400056426	Hydroxyproline-rich glycoprotein GAS31	0.661962	1.34579	0.469347	0.538401	2.68092	0.600617	2.78204	8.31096
35.2	not assigned.unknown	pgsc0003dmp400049655	Conserved gene of unknown function	0.32442	1.38044	0.128134	0.829357	1.36874	0.420237	3.90682	2.22763
35.2	not assigned.unknown	pgsc0003dmp400045009	Gene of unknown function	0.567279	1.5647	0.361833	0.752797	1.28036	0.567136	2.68606	1.64369
35.2	not assigned.unknown	pgsc0003dmp400054178	Kunitz-type protease inhibitor	0.118688	1.6685	0.341824	0.360687	0.973548	0.929348	14.0519	6.57308
35.2	not assigned.unknown	pgsc0003dmp400043851	Auxin and ethylene responsive GH3	0.236523	1.3256	0.417575	0.540139	1.79927	0.828283	8.35736	7.43507
35.2	not assigned.unknown	pgsc0003dmp400047952	Gene of unknown function	0.619997	1.63009	0.512969	0.62248	1.38247	0.71382	4.77372	3.01838
35.2	not assigned.unknown	pgsc0003dmp400051869	Gene of unknown function	0.35756	0.852245	0.761533	0.914075	2.4744	0.972162	4.42655	5.5252
35.2	not assigned.unknown	pgsc0003dmp400026776	Gene of unknown function	0.618141	0.945387	0.73996	1.12099	1.54418	0.617626	1.49531	1.61354
35.2	not assigned.unknown	pgsc0003dmp400044854	Gene of unknown function	0.308601	1.19115	0.470996	0.867068	1.65769	0.350594	1.48927	1.79628
35.2	not assigned.unknown	pgsc0003dmp400011686	Heat shock protein	0.372845	0.973475	0.488437	1.27151	1.69495	0.372754	2.70011	1.39908
35.2	not assigned.unknown	pgsc0003dmp400055740	Gene of unknown function	0.306516	1.39707	0.494004	0.919748	1.79325	0.607106	1.3068	1.7854
35.2	not assigned.unknown	pgsc0003dmp400023981	Gene of unknown function	0.714836	1.23563	0.770096	0.902019	1.32455	0.733902	1.0753	1.16335
35.2	not assigned.unknown	pgsc0003dmp400023980	Gene of unknown function	0.42758	1.25521	0.494393	0.92412	1.36087	0.392364	1.31668	1.30814
35.2	not assigned.unknown	pgsc0003dmp400013965	Acireductone dioxygenase	0.55249	1.1968	0.533125	0.91088	1.39299	0.585577	1.2427	1.17224
35.2	not assigned.unknown	pgsc0003dmp400020840	Fad NAD binding oxidoreductases	0.482085	1.06843	0.756455	1.15854	1.56993	0.690544	1.09759	3.04448
35.2	not assigned.unknown	pgsc0003dmp400057379	Fad NAD binding oxidoreductases	0.482308	1.20943	0.697481	1.04306	1.56595	0.617787	0.880575	2.47731
35.2	not assigned.unknown	pgsc0003dmp400025532	Conserved gene of unknown function	0.314743	1.57529	0.828551	0.450288	1.31616	0.6176	1.24875	1.87293
Cluster D
Bin Code	Bin Name	Probe ID	UniRef based putative functional annotation	NAC_2h	ACC_2h	NAC_6h	ACC_6h	NAC_12h	ACC_12h	NAC_24h	ACC_24h
17.5.2	hormone metabolism.ethylene.signal transduction	pgsc0003dmp400028007	Ethylene responsive element binding protein C2	1.07776	2.46152	0.667408	0.748524	6.50452	0.319304	1.36458	0.742861
17.5.2	hormone metabolism.ethylene.signal transduction	pgsc0003dmp400019035	Ethylene response factor 5	0.686463	1.24561	0.882442	0.874195	6.6375	0.640535	1.57075	1.00292
20.1.7	stress.biotic.PR-proteins	pgsc0003dmp400045908	Tir-nbs-lrr resistance protein	1.15145	2.05717	0.843154	0.993445	2.96679	0.636314	1.32704	0.785011
20.2.1	stress.abiotic.heat	pgsc0003dmp400005365	DNAJ protein	1.11339	2.45743	0.67035	0.863558	2.35051	0.393988	1.77441	0.652861
20.2.1	stress.abiotic.heat	pgsc0003dmp400050374	Heat shock protein	0.874796	3.47963	0.636184	0.657993	3.65004	0.50207	2.26144	0.470276
26.1	misc.cytochrome P450	pgsc0003dmp400034353	Conserved gene of unknown function	1.046	1.90417	0.861351	1.19797	1.5502	0.653678	0.846784	0.81032
27.1.1	RNA.processing.splicing	pgsc0003dmp400051450	Arginine/serine-rich splicing factor	0.605723	1.13013	0.945163	1.60223	2.5349	0.671228	0.925024	1.01965
27.4	RNA.RNA binding	pgsc0003dmp400030421	Heterogeneous nuclear ribonucleoprotein A1	0.934309	2.106	0.938536	1.17951	1.82325	0.721213	1.11159	0.653211
29.2.5	protein.synthesis.release	pgsc0003dmp400052003	Peptide chain release factor	0.806806	1.61881	0.78292	1.29509	1.26632	0.528775	1.10469	0.987695
29.3.4.1	protein.targeting.secretory pathway.ER	pgsc0003dmp400043511	Microsomal signal peptidase 25 kD subunit	1.70547	4.23315	0.537952	1.61241	1.18013	0.393687	0.774773	0.538207
29.4	protein.postranslational modification	pgsc0003dmp400004098	RNA lariat debranching enzyme	0.667552	1.9915	0.851275	1.27149	1.4421	0.528371	0.65753	1.10072
29.4	protein.postranslational modification	pgsc0003dmp400003625	Protein phosphatase 2c	0.961807	2.16892	0.623741	1.56499	1.35214	0.346341	0.746576	0.984438
29.5.11.4.2	protein.degradation.ubiquitin.E3.RING	pgsc0003dmp400041591	Zinc finger protein	1.136	2.57493	0.790128	1.04386	1.38139	0.604019	1.03103	0.774855
29.5.11.4.2	protein.degradation.ubiquitin.E3.RING	pgsc0003dmp400041592	Zinc finger protein	1.03343	2.4799	0.769803	1.02151	1.42497	0.648389	1.01958	0.704826
31.3.1	cell.cycle.peptidylprolyl isomerase	pgsc0003dmp400054860	Peptidylprolyl isomerase	1.07549	2.47214	0.660478	0.502344	3.24906	0.338278	2.73373	0.793609
35.2	not assigned.unknown	pgsc0003dmp400012263	E2 protein isoform 5	1.07546	2.56143	0.721839	1.08155	1.88618	0.652631	1.15434	0.921406
35.2	not assigned.unknown	pgsc0003dmp400022871	Conserved gene of unknown function	1.38628	2.97217	0.779283	1.49674	1.6088	0.479431	0.951634	0.750298
35.2	not assigned.unknown	pgsc0003dmp400011442	Conserved gene of unknown function	1.67199	4.00515	0.665244	1.34246	1.69083	0.517234	0.628371	0.463137
35.2	not assigned.unknown	pgsc0003dmp400064057	Gene of unknown function	1.52504	3.84424	0.810266	1.59354	1.18576	0.340961	0.41956	0.40142
35.2	not assigned.unknown	pgsc0003dmp400020277	Hsp90 co-chaperone AHA1	1.79326	5.09153	0.435115	0.610668	2.00273	0.199435	1.15729	0.191589
35.2	not assigned.unknown	pgsc0003dmp400045907	Gene of unknown function	1.4591	2.14296	0.744236	0.737208	2.22299	0.181722	0.724331	0.412852
35.2	not assigned.unknown	pgsc0003dmp400029825	Late blight resistance protein	0.761193	1.55785	0.967881	1.38227	1.51952	0.603723	0.923565	0.793925
35.2	not assigned.unknown	pgsc0003dmp400064530	Conserved gene of unknown function	0.906754	1.85862	0.773678	1.09111	1.28954	0.610811	1.03557	1.00471
35.2	not assigned.unknown	pgsc0003dmp400064494	Gene of unknown function	0.800019	1.79403	0.674583	1.07499	1.22227	0.420448	1.0769	1.04
35.2	not assigned.unknown	pgsc0003dmp400030415	VrrB protein	0.65444	1.58588	0.888864	0.970802	1.76449	0.8357	1.11301	0.887432
35.2	not assigned.unknown	pgsc0003dmp400045822	Gene of unknown function	0.496247	2.49232	0.640885	0.895743	1.73463	0.452217	1.46519	0.766468
35.2	not assigned.unknown	pgsc0003dmp400068787	Conserved gene of unknown function	0.517172	3.26508	1.28556	1.00192	2.33211	0.512119	1.10027	0.875616
35.2	not assigned.unknown	pgsc0003dmp400023910	Conserved gene of unknown function	0.938402	1.57559	0.56406	0.727417	2.03112	0.474592	1.50261	1.20687
35.2	not assigned.unknown	pgsc0003dmp400010269	Conserved gene of unknown function	0.89862	1.61043	0.406586	1.07111	1.41685	0.557534	1.30546	0.715501
35.2	not assigned.unknown	pgsc0003dmp400019456	Soul heme-binding family protein	0.707785	2.41954	0.453608	0.676292	2.59324	0.953132	1.28343	0.298969
35.2	not assigned.unknown	pgsc0003dmp400030483	Gene of unknown function	0.764375	1.3897	0.687984	1.22516	1.77163	0.738076	1.06943	1.00932
35.2	not assigned.unknown	pgsc0003dmp400061678	Gene of unknown function	0.683508	1.65716	0.713127	1.2047	1.79961	0.687387	1.09919	0.963599
35.2	not assigned.unknown	pgsc0003dmp400017255	Gene of unknown function	0.776723	1.43008	0.763374	1.17187	1.95044	0.889198	0.94276	1.24494
35.2	not assigned.unknown	pgsc0003dmp400053539	Zinc finger family protein	0.699366	1.44414	0.853694	0.966579	3.46978	0.773246	1.11549	0.849891
35.2	not assigned.unknown	pgsc0003dmp400044986	Conserved gene of unknown function	0.852574	1.70298	0.824823	1.51633	4.77021	0.502586	0.544482	0.503919
Cluster E
Bin Code	Bin Name	Probe ID	UniRef based putative functional annotation	NAC_2h	ACC_2h	NAC_6h	ACC_6h	NAC_12h	ACC_12h	NAC_24h	ACC_24h
29.4	protein.postranslational modification	pgsc0003dmp400043019	MAP3Ka	0.890623	1.56368	2.00373	2.62175	1.24776	0.4084	0.45362	0.889418
29.5.11.4.2	protein.degradation.ubiquitin.E3.RING	pgsc0003dmp400001541	Conserved gene of unknown function	0.951392	0.93015	0.920213	1.69682	1.24696	0.168826	0.701448	1.01303
35.2	not assigned.unknown	pgsc0003dmp400006532	Conserved gene of unknown function	1.07381	1.65729	0.664234	2.27884	1.06678	0.351382	0.406961	1.29818
35.2	not assigned.unknown	pgsc0003dmp400026306	Gene of unknown function	1.16184	2.59793	0.347353	1.31365	1.02514	0.245701	0.37907	2.04981
35.2	not assigned.unknown	pgsc0003dmp400009118	2-hydroxyacid dehydrogenase	1.00165	2.07682	0.291706	0.774278	0.962714	0.217052	1.0798	1.93578
35.2	not assigned.unknown	pgsc0003dmp400062951	Gene of unknown function	0.508636	0.976142	0.730099	1.32846	1.33722	0.36635	1.16142	1.67165
35.2	not assigned.unknown	pgsc0003dmp400019171	Gag-pol polyprotein	0.718716	1.38179	0.776455	1.29706	1.23126	0.449048	0.977839	1.76427
35.2	not assigned.unknown	pgsc0003dmp400065459	Late blight resistance protein	0.59415	1.05804	0.882794	1.26083	1.47194	0.478785	0.783114	1.3054
Cluster F
Bin Code	Bin Name	Probe ID	UniRef based putative functional annotation	NAC_2h	ACC_2h	NAC_6h	ACC_6h	NAC_12h	ACC_12h	NAC_24h	ACC_24h
16.2	secondary metabolism.phenylpropanoids	pgsc0003dmp400045612	O-methyltransferase	0.732296	2.81681	0.923973	1.11832	0.924702	0.963628	1.96632	0.486761
17.4.1	hormone metabolism.cytokinin.synthesis-degradation	pgsc0003dmp400006707	Cytokinin oxidase/dehydrogenase	0.676824	1.67154	1.5326	1.35235	0.795739	0.690893	3.6823	0.596869
17.4.1	hormone metabolism.cytokinin.synthesis-degradation	pgsc0003dmp400006706	Cytokinin oxidase/dehydrogenase	0.679818	1.42731	1.74276	1.38788	0.832691	0.937128	3.84538	0.493107
27.3.3	RNA.regulation of transcription.AP2/EREBP, APETALA2/Ethylene-responsive element binding protein family	pgsc0003dmp400004193	Ethylene-responsive transcription factor	0.925968	1.15063	0.794579	0.922414	0.857838	1.46274	6.34896	1.48713
29.4	protein.postranslational modification	pgsc0003dmp400062651	Mitogen-activated protein kinase kinase kinase	0.894489	4.05946	0.727589	0.927567	0.821929	0.955823	4.31821	1.94824
35.2	not assigned.unknown	pgsc0003dmp400013632	Binding protein	0.675185	1.46435	0.790826	1.03356	1.3369	0.905255	1.57629	0.975609
35.2	not assigned.unknown	pgsc0003dmp400056256	Conserved gene of unknown function	0.375004	1.73062	0.879875	0.891272	1.02702	1.12569	2.31245	0.631433
35.2	not assigned.unknown	pgsc0003dmp400021519	Conserved gene of unknown function	0.918472	1.30651	1.22251	0.890788	0.854336	1.08529	7.25549	1.29421
35.2	not assigned.unknown	pgsc0003dmp400019846	Conserved gene of unknown function	0.920124	1.79564	0.723472	0.82487	0.874455	1.42633	2.44409	0.918012
35.2	not assigned.unknown	pgsc0003dmp400049610	Conserved gene of unknown function	1.76324	4.48647	0.53904	0.82945	0.86846	0.3153	5.43955	1.2818
	Transcripts associated with heirarchical clusters in acclimated and non-acclimated leaves following exposure to 40 oC. Transcripts contained within each of the clusters highlighted in fig. 8 are listed according to their MapMap bin code. MapMan descriptive bin names are provided and the identification code for the microarray probe is listed (Probe ID). A brief description of the associated transc…
	A Reversible Light and Genotype Dependent Acquired Thermotolerance Response Protects the Potato Plant from Excessive Temperature.
	Planta
	Almudena Trapero-Mozos1*, Laurence JM Ducreux2*, Craita E Bita2*, Wayne Morris2, Cosima Wiese3, Jenny A Morris2, Christy Paterson2, Peter E Hedley2, Robert D Hancock2*, Mark Taylor2*
	Corresponding author: mark.taylor@hutton.ac.uk
	Cell & Molecular Sciences, The James Hutton Institute, Invergowrie, Dundee DD2 5DA, United Kingdom.
